# Supplementary material for: YTHDC1-mediated VPS25 regulates cell cycle by targeting JAK-STAT signaling in human glioma cells
Source: Cancer Cell Int. 2021 Dec 4;21:645. doi: 10.1186/s12935-021-02304-0 (PMC8642909; doi:10.1186/s12935-021-02304-0)
Supplement: Supplementary file 7 — Additional file 7: Table S1. The mRNAs expression between NC and siVPS25. [file 12935_2021_2304_MOESM7_ESM.xls]

gene_id	baseMean	baseMean_control_NC	baseMean_case_VPS25siRNA	foldChange	log2FoldChange	pval	padj	expression_NC_1	expression_NC_2	expression_VPS25siRNA_1	expression_VPS25siRNA_2	Dbxref	product	GO_id	GO_term	pathway	pathway_description
A1BG	55.7388017260041	53.8205933201931	57.657010131815	1.07128157783022	0.0993377308326319	0.889993816682608	1	1.18399	1.71321	1.18494	2.05593	GeneID:1,Genbank:NM_130786.3,HGNC:HGNC:5,MIM:138670	alpha-1-B glycoprotein
A2M	67.1395063189217	52.388596733898	81.8904159039454	1.56313436528752	0.644441796125322	0.0685669772375811	0.918202374283561	0.226968	0.251292	0.375557	0.476553	GeneID:2,Genbank:NM_001347423.1,HGNC:HGNC:7,MIM:103950	alpha-2-macroglobulin			hsa04610	Complement and coagulation cascades
A2ML1	0.269048838321152	0.538097676642304	0	0	-Inf	0.990703195066487	1	0	0	0	0	GeneID:144568,Genbank:NM_144670.5,HGNC:HGNC:23336,MIM:610627	alpha-2-macroglobulin like 1	GO:0004867,GO:0005615,GO:0030414,GO:0052548,GO:0070062	serine-type endopeptidase inhibitor activity|extracellular space|peptidase inhibitor activity|regulation of endopeptidase activity|extracellular exosome
A3GALT2	1.21049582633443	0	2.42099165266886	Inf	Inf	0.449996860143869	1	0	0	0	0.216543	GeneID:127550,Genbank:NM_001080438.1,HGNC:HGNC:30005	alpha 1,3-galactosyltransferase 2	GO:0005794,GO:0005975,GO:0006688,GO:0009247,GO:0016021,GO:0016757,GO:0030259,GO:0031982,GO:0032580,GO:0046872,GO:0047276	Golgi apparatus|carbohydrate metabolic process|glycosphingolipid biosynthetic process|glycolipid biosynthetic process|integral component of membrane|transferase activity, transferring glycosyl groups|lipid glycosylation|vesicle|Golgi cisterna membrane|metal ion binding|N-acetyllactosaminide 3-alpha-galactosyltransferase activity	hsa00603	Glycosphingolipid biosynthesis - globo and isoglobo series
A4GALT	260.791401234999	226.96663468774	294.616167782257	1.29805937417889	0.376356374765682	0.216635292934213	1	2.08336	2.66764	2.66045	3.62408	GeneID:53947,Genbank:NM_001318038.2,HGNC:HGNC:18149,MIM:607922	alpha 1,4-galactosyltransferase (P blood group)			hsa00601,hsa00603	Glycosphingolipid biosynthesis - lacto and neolacto series|Glycosphingolipid biosynthesis - globo and isoglobo series
AAAS	1116.45992535657	1143.55637212286	1089.36347859028	0.952610212444556	-0.0700420797103676	0.631945352422534	1	21.7655	22.5286	20.3342	22.4735	GeneID:8086,Genbank:NM_001173466.1,HGNC:HGNC:13666,MIM:605378	aladin WD repeat nucleoporin	GO:0005634,GO:0005635,GO:0005643,GO:0005654,GO:0005813,GO:0005829,GO:0006110,GO:0006406,GO:0006409,GO:0006913,GO:0007077,GO:0007612,GO:0009566,GO:0016020,GO:0016032,GO:0016925,GO:0019083,GO:0031965,GO:0043657,GO:0046822,GO:0060964,GO:0075733,GO:1900034	nucleus|nuclear envelope|nuclear pore|nucleoplasm|centrosome|cytosol|regulation of glycolytic process|mRNA export from nucleus|tRNA export from nucleus|nucleocytoplasmic transport|mitotic nuclear envelope disassembly|learning|fertilization|membrane|viral process|protein sumoylation|viral transcription|nuclear membrane|host cell|regulation of nucleocytoplasmic transport|regulation of gene silencin…	hsa03013	RNA transport
AACS	1112.93322134962	1062.75344273054	1163.1129999687	1.09443352823239	0.130184333320426	0.393143536278194	1	11.2837	11.4306	13.1503	12.4614	GeneID:65985,Genbank:NM_023928.4,HGNC:HGNC:21298,MIM:614364	acetoacetyl-CoA synthetase	GO:0001889,GO:0005524,GO:0005829,GO:0006631,GO:0007584,GO:0014074,GO:0030729,GO:0032024,GO:0034201,GO:0042594,GO:0045471,GO:0046951,GO:0047760,GO:0050872,GO:0060612,GO:0071333,GO:0071394,GO:0071397	liver development|ATP binding|cytosol|fatty acid metabolic process|response to nutrient|response to purine-containing compound|acetoacetate-CoA ligase activity|positive regulation of insulin secretion|response to oleic acid|response to starvation|response to ethanol|ketone body biosynthetic process|butyrate-CoA ligase activity|white fat cell differentiation|adipose tissue development|cellular res…	hsa00280,hsa00650	Valine, leucine and isoleucine degradation|Butanoate metabolism
AADACL3	0.269048838321152	0.538097676642304	0	0	-Inf	0.990703195066487	1	0.0112213	0	0	0	GeneID:126767,Genbank:NM_001103170.2,HGNC:HGNC:32037	arylacetamide deacetylase like 3	GO:0009056,GO:0016787	catabolic process|hydrolase activity
AADACL4	0.242099165266886	0	0.484198330533773	Inf	Inf	1	1	0	0	0	0	GeneID:343066,Genbank:NM_001013630.1,HGNC:HGNC:32038	arylacetamide deacetylase like 4	GO:0009056,GO:0016021,GO:0016787,GO:0052689	catabolic process|integral component of membrane|hydrolase activity|carboxylic ester hydrolase activity
AADAT	290.725784848488	296.948758616564	284.502811080412	0.958087221532308	-0.0617710940990191	0.775227478062245	1	3.10339	2.66492	3.24588	2.40381	GeneID:51166,Genbank:XM_006714231.2,HGNC:HGNC:17929,MIM:611754	aminoadipate aminotransferase	GO:0005759,GO:0006103,GO:0006536,GO:0006554,GO:0006569,GO:0009058,GO:0016212,GO:0019441,GO:0030170,GO:0033512,GO:0042803,GO:0047536,GO:0070189	mitochondrial matrix|2-oxoglutarate metabolic process|glutamate metabolic process|lysine catabolic process|tryptophan catabolic process|biosynthetic process|kynurenine-oxoglutarate transaminase activity|tryptophan catabolic process to kynurenine|pyridoxal phosphate binding|L-lysine catabolic process to acetyl-CoA via saccharopine|protein homodimerization activity|2-aminoadipate transaminase activ…	hsa00310,hsa00380	Lysine degradation|Tryptophan metabolism
AAED1	222.972495278306	232.22213293947	213.722857617141	0.92033801822348	-0.119764268879297	0.599488241244114	1	8.16597	7.07994	7.69501	6.82812	GeneID:195827,Genbank:XM_005251784.4,HGNC:HGNC:16881	AhpC/TSA antioxidant enzyme domain containing 1	GO:0016209,GO:0055114	antioxidant activity|oxidation-reduction process
AAGAB	1546.11599295677	1604.38682474361	1487.84516116993	0.927360620408796	-0.108797629709513	0.454776003616879	1	14.0574	13.8477	13.9835	12.3202	GeneID:79719,Genbank:NM_001271885.1,HGNC:HGNC:25662,MIM:614888	alpha and gamma adaptin binding protein	GO:0005737,GO:0005829,GO:0015031,GO:0016607	cytoplasm|cytosol|protein transport|nuclear speck
AAK1	744.166195964191	754.003735846566	734.328656081816	0.973905859043709	-0.038145771506664	0.883000906849388	1	1.84274	1.797	2.09452	1.44818	GeneID:22848,Genbank:NM_014911.3,HGNC:HGNC:19679,MIM:616405	AP2 associated kinase 1	GO:0004674,GO:0005112,GO:0005524,GO:0005737,GO:0005829,GO:0005905,GO:0006468,GO:0006897,GO:0019897,GO:0030136,GO:0031252,GO:0032880,GO:0035612,GO:0043195,GO:0045747,GO:0046777,GO:0050821,GO:0061024,GO:2000369	protein serine/threonine kinase activity|Notch binding|ATP binding|cytoplasm|cytosol|clathrin-coated pit|protein phosphorylation|endocytosis|extrinsic component of plasma membrane|clathrin-coated vesicle|cell leading edge|regulation of protein localization|AP-2 adaptor complex binding|terminal bouton|positive regulation of Notch signaling pathway|protein autophosphorylation|protein stabilization|…
AAMDC	194.591566824218	168.197301073289	220.985832575148	1.31384886181293	0.393799325238681	0.0916105502152103	0.983401187832981	1.52419	2.15273	2.34223	2.38287	GeneID:28971,Genbank:NM_001316958.1,HGNC:HGNC:30205	adipogenesis associated Mth938 domain containing	GO:0005737,GO:0043066,GO:0045600,GO:0045944	cytoplasm|negative regulation of apoptotic process|positive regulation of fat cell differentiation|positive regulation of transcription from RNA polymerase II promoter
AAMP	2482.54854017071	2517.46083547161	2447.6362448698	0.972263882075953	-0.0405801661441487	0.796913043108202	1	31.0298	32.3069	29.2725	32.7434	GeneID:14,Genbank:XM_024452712.1,HGNC:HGNC:18,MIM:603488	angio associated migratory cell protein
AANAT	0.487134866245567	0.490071401957362	0.484198330533773	0.988015886256305	-0.0173938558720137	1	1	0	0	0	0	GeneID:15,Genbank:NM_001166579.1,HGNC:HGNC:19,MIM:600950	aralkylamine N-acetyltransferase			hsa00380	Tryptophan metabolism
AAR2	1313.43203930661	1267.98444794363	1358.87963066959	1.07168477726471	0.0998806174067587	0.511330612133886	1	14.2823	15.43	16.396	15.994	GeneID:25980,Genbank:XM_006723770.3,HGNC:HGNC:15886,MIM:617365	AAR2 splicing factor homolog	GO:0000244,GO:0005681	spliceosomal tri-snRNP complex assembly|spliceosomal complex
AARS	7295.88748983121	6740.0612907362	7851.71368892622	1.16493209041258	0.220245855582899	0.223568905335888	1	60.1004	62.7735	66.5216	77.7343	GeneID:16,Genbank:NM_001605.2,HGNC:HGNC:20,MIM:601065	alanyl-tRNA synthetase	GO:0000049,GO:0002161,GO:0004813,GO:0005524,GO:0005737,GO:0005829,GO:0006400,GO:0006418,GO:0006419,GO:0008033,GO:0016020,GO:0016597,GO:0021680,GO:0043524,GO:0046872,GO:0050885,GO:0070062	tRNA binding|aminoacyl-tRNA editing activity|alanine-tRNA ligase activity|ATP binding|cytoplasm|cytosol|tRNA modification|tRNA aminoacylation for protein translation|alanyl-tRNA aminoacylation|tRNA processing|membrane|amino acid binding|cerebellar Purkinje cell layer development|negative regulation of neuron apoptotic process|metal ion binding|neuromuscular process controlling balance|extracellul…	hsa00970	Aminoacyl-tRNA biosynthesis
AARS2	948.028121477691	912.227121092184	983.829121863199	1.07849141854639	0.109014697156854	0.482788934687667	1	5.80847	5.51429	6.50037	5.85335	GeneID:57505,Genbank:XM_011514764.2,HGNC:HGNC:21022,MIM:612035	alanyl-tRNA synthetase 2, mitochondrial	GO:0000049,GO:0004813,GO:0005524,GO:0005739,GO:0006400,GO:0016597,GO:0033108,GO:0046872,GO:0070143	tRNA binding|alanine-tRNA ligase activity|ATP binding|mitochondrion|tRNA modification|amino acid binding|mitochondrial respiratory chain complex assembly|metal ion binding|mitochondrial alanyl-tRNA aminoacylation	hsa00970	Aminoacyl-tRNA biosynthesis
AASDH	190.497810460177	231.232181480447	149.763439439907	0.647675589448913	-0.626656724195699	0.00747901418889063	0.341216961574625	1.17532	1.04233	0.810104	0.653279	GeneID:132949,Genbank:XM_017007743.2,HGNC:HGNC:23993,MIM:614365	aminoadipate-semialdehyde dehydrogenase	GO:0005524,GO:0006631,GO:0016878,GO:0019482,GO:0043041	ATP binding|fatty acid metabolic process|acid-thiol ligase activity|beta-alanine metabolic process|amino acid activation for nonribosomal peptide biosynthetic process
AASDHPPT	429.828058910412	494.712005939855	364.944111880969	0.737690024699618	-0.438913367723053	0.0401125289069181	0.758464027333929	5.50475	4.59	3.94509	3.21743	GeneID:60496,Genbank:NM_015423.2,HGNC:HGNC:14235,MIM:607756	aminoadipate-semialdehyde dehydrogenase-phosphopantetheinyl transferase	GO:0000287,GO:0005829,GO:0008897,GO:0015939,GO:0019878,GO:0070062	magnesium ion binding|cytosol|holo-[acyl-carrier-protein] synthase activity|pantothenate metabolic process|lysine biosynthetic process via aminoadipic acid|extracellular exosome	hsa00770	Pantothenate and CoA biosynthesis
AASS	356.014729999548	376.136377978099	335.893082020996	0.893008764072679	-0.163253760725469	0.572282232197502	1	2.26171	2.00634	2.28081	1.52188	GeneID:10157,Genbank:NM_005763.3,HGNC:HGNC:17366,MIM:605113	aminoadipate-semialdehyde synthase	GO:0004753,GO:0005739,GO:0005759,GO:0006091,GO:0006554,GO:0019878,GO:0033512,GO:0043231,GO:0047130,GO:0047131,GO:0051262	saccharopine dehydrogenase activity|mitochondrion|mitochondrial matrix|generation of precursor metabolites and energy|lysine catabolic process|lysine biosynthetic process via aminoadipic acid|L-lysine catabolic process to acetyl-CoA via saccharopine|intracellular membrane-bounded organelle|saccharopine dehydrogenase (NADP+, L-lysine-forming) activity|saccharopine dehydrogenase (NAD+, L-glutamate-…	hsa00310	Lysine degradation
AATF	2512.6191726945	2651.51480054045	2373.72354484855	0.895232998271298	-0.159664879881185	0.2517376697617	1	35.5189	34.1449	32.593	30.8541	GeneID:26574,Genbank:NM_012138.3,HGNC:HGNC:19235,MIM:608463	apoptosis antagonizing transcription factor
AATK	2.80501721271076	3.67063118712625	1.93940323829528	0.528356879083145	-0.920415366515017	0.715156042730903	1	0.029227	0.0122482	0.0133654	0.00626924	GeneID:9625,Genbank:NM_001080395.2,HGNC:HGNC:21,MIM:605276	apoptosis associated tyrosine kinase	GO:0004674,GO:0005524,GO:0016021,GO:0048471	protein serine/threonine kinase activity|ATP binding|integral component of membrane|perinuclear region of cytoplasm
ABAT	8.24247742901292	5.82302189369546	10.6619329643304	1.83099654422972	0.87262906823664	0.390519005566807	1	0.0685286	0.0139182	0.079193	0.0671483	GeneID:18,Genbank:NM_020686.5,HGNC:HGNC:23,MIM:137150	4-aminobutyrate aminotransferase			hsa00250,hsa00280,hsa00410,hsa00640,hsa00650,hsa04727	Alanine, aspartate and glutamate metabolism|Valine, leucine and isoleucine degradation|beta-Alanine metabolism|Propanoate metabolism|Butanoate metabolism|GABAergic synapse
ABCA1	459.640270945278	472.851914951369	446.428626939187	0.944119316900938	-0.0829588973516147	0.798812620629638	1	1.24563	1.08203	1.44173	0.858158	GeneID:19,Genbank:NM_005502.3,HGNC:HGNC:29,MIM:600046	ATP binding cassette subfamily A member 1			hsa02010,hsa04975,hsa04979	ABC transporters|Fat digestion and absorption|Cholesterol metabolism
ABCA10	3.79873196920088	3.71865746181119	3.87880647659057	1.04306635295776	0.0608309354591044	1	1	0.0382976	0.00628687	0.0186506	0.0115412	GeneID:10349,Genbank:NM_080282.3,HGNC:HGNC:30,MIM:612508	ATP binding cassette subfamily A member 10			hsa02010	ABC transporters
ABCA12	20.0033733539188	21.591550650593	18.4151960572445	0.852889000667433	-0.229570100831236	0.753729445328787	1	0.0602593	0.0725129	0.0616251	0.0644393	GeneID:26154,Genbank:XM_011510951.2,HGNC:HGNC:14637,MIM:607800	ATP binding cassette subfamily A member 12			hsa02010	ABC transporters
ABCA13	31.306222088592	27.2224674455487	35.3899767316353	1.30002825065081	0.37854297450833	0.56091171964682	1	0.0328431	0.0327032	0.0574234	0.0200436	GeneID:154664,Genbank:XM_017011769.1,HGNC:HGNC:14638,MIM:607807	ATP binding cassette subfamily A member 13			hsa02010	ABC transporters
ABCA2	1131.70749228472	1092.07148295372	1171.34350161573	1.07258867198656	0.101096921708246	0.519546224660685	1	5.25379	5.35957	5.82555	5.67459	GeneID:20,Genbank:NM_212533.2,HGNC:HGNC:32,MIM:600047	ATP binding cassette subfamily A member 2			hsa02010,hsa04142	ABC transporters|Lysosome
ABCA3	1636.90202965452	1612.48974986027	1661.31430944876	1.03027898911774	0.043035057520879	0.792318390626033	1	8.94317	10.0036	10.4026	9.80745	GeneID:21,Genbank:NM_001089.2,HGNC:HGNC:33,MIM:601615	ATP binding cassette subfamily A member 3			hsa02010	ABC transporters
ABCA4	1.93972985784689	0.490071401957362	3.38938831373641	6.91611120379413	2.78996106618559	0.521778945460786	1	0	0.00460773	0	0.0312797	GeneID:24,Genbank:NM_000350.2,HGNC:HGNC:34,MIM:601691	ATP binding cassette subfamily A member 4			hsa02010	ABC transporters
ABCA5	19.0574441181834	17.2769605823466	20.8379276540202	1.20611073659056	0.270362371413657	0.674214122836061	1	0.0951917	0.0366826	0.0774109	0.0910945	GeneID:23461,Genbank:NM_172232.3,HGNC:HGNC:35,MIM:612503	ATP binding cassette subfamily A member 5			hsa02010	ABC transporters
ABCA6	1.48084962273568	0.538097676642304	2.42360156882906	4.50401790238564	2.17121256179462	0.55094696455999	1	0.00513894	0	0.014927	0.00926631	GeneID:23460,Genbank:XM_017024404.2,HGNC:HGNC:36,MIM:612504	ATP binding cassette subfamily A member 6			hsa02010	ABC transporters
ABCA7	1092.44968624864	984.113729700753	1200.78564279652	1.22016958666114	0.287081676338927	0.201244096661062	1	5.53612	5.84963	6.61138	8.11238	GeneID:10347,Genbank:NM_019112.3,HGNC:HGNC:37,MIM:605414	ATP binding cassette subfamily A member 7			hsa02010	ABC transporters
ABCA8	19.57089943936	22.6677460038776	16.4740528748424	0.726761843547406	-0.460445417706608	0.498011968581926	1	0.116108	0.117713	0.0592128	0.0916373	GeneID:10351,Genbank:XM_005256940.4,HGNC:HGNC:38,MIM:612505	ATP binding cassette subfamily A member 8			hsa02010	ABC transporters
ABCA9	0.245035700978681	0.490071401957362	0	0	-Inf	0.990702733019119	1	0	0.0051537	0	0	GeneID:10350,Genbank:XM_017024011.1,HGNC:HGNC:39,MIM:612507	ATP binding cassette subfamily A member 9			hsa02010	ABC transporters
ABCB1	2.02732192048667	3.084507235799	0.97013660517434	0.314519153631695	-1.66878021766181	0.551855804198651	1	0	0.0238605	0.0161109	0	GeneID:5243,Genbank:NM_001348944.1,HGNC:HGNC:40,MIM:171050	ATP binding cassette subfamily B member 1			hsa02010,hsa04976,hsa05206,hsa05226	ABC transporters|Bile secretion|MicroRNAs in cancer|Gastric cancer
ABCB10	464.227936132813	485.449692578205	443.006179687421	0.912568668721638	-0.131994972394462	0.487983483610283	1	4.55915	4.40218	5.08024	3.52481	GeneID:23456,Genbank:NM_012089.2,HGNC:HGNC:41,MIM:605454	ATP binding cassette subfamily B member 10			hsa02010	ABC transporters
ABCB11	9.70018388645952	6.31309329565283	13.0872744772662	2.07303676096124	1.05174569984638	0.257560916268612	1	0.0602029	0.0190021	0.0833351	0.0416101	GeneID:8647,Genbank:XM_017005165.1,HGNC:HGNC:42,MIM:603201	ATP binding cassette subfamily B member 11			hsa01522,hsa02010,hsa04976,hsa04979	Endocrine resistance|ABC transporters|Bile secretion|Cholesterol metabolism
ABCB4	157.363590103307	171.281808309088	143.445371897526	0.837481652684741	-0.255870510245327	0.297299334301115	1	0.616892	0.713354	0.58737	0.555547	GeneID:5244,Genbank:XM_011516310.3,HGNC:HGNC:45,MIM:171060	ATP binding cassette subfamily B member 4			hsa02010,hsa04976	ABC transporters|Bile secretion
ABCB5	0.732605553250947	0.980142803914724	0.48506830258717	0.494895540374107	-1.01480405310505	0.981056166846518	1	0	0.0108258	0.00541134	0	GeneID:340273,Genbank:NM_001163941.1,HGNC:HGNC:46,MIM:611785	ATP binding cassette subfamily B member 5			hsa02010	ABC transporters
ABCB6	872.656150903925	892.903631007746	852.408670800105	0.954648005897414	-0.0669592086033256	0.661690748813941	1	12.3511	12.2371	11.4476	13.0001	GeneID:10058,Genbank:NM_001349828.1,HGNC:HGNC:47,MIM:605452	ATP binding cassette subfamily B member 6 (Langereis blood group)			hsa02010	ABC transporters
ABCB7	606.923656631041	633.775597235306	580.071716026775	0.915263570508551	-0.127740835524167	0.444738281071105	1	8.51216	9.23699	8.00597	8.40427	GeneID:22,Genbank:NM_001271698.2,HGNC:HGNC:48,MIM:300135	ATP binding cassette subfamily B member 7			hsa02010	ABC transporters
ABCB8	975.439930126405	938.0284176074	1012.85144264541	1.07976626681403	0.110719051090107	0.488910600726161	1	6.59386	6.91875	7.42284	7.65591	GeneID:11194,Genbank:NM_001282291.1,HGNC:HGNC:49,MIM:605464	ATP binding cassette subfamily B member 8			hsa02010	ABC transporters
ABCB9	466.544211276547	463.973811787198	469.114610765896	1.01107993349645	0.0158970576765038	0.938700494553391	1	2.01574	2.0988	2.12498	2.30982	GeneID:23457,Genbank:NM_001243014.1,HGNC:HGNC:50,MIM:605453	ATP binding cassette subfamily B member 9			hsa02010,hsa04142	ABC transporters|Lysosome
ABCC1	2496.70988405932	2557.68490805169	2435.73486006695	0.952320144048692	-0.0704814451055809	0.598759237879539	1	12.2987	12.7396	12.3451	11.8569	GeneID:4363,Genbank:NM_004996.3,HGNC:HGNC:51,MIM:158343	ATP binding cassette subfamily C member 1			hsa01523,hsa02010,hsa04071,hsa04977,hsa05206	Antifolate resistance|ABC transporters|Sphingolipid signaling pathway|Vitamin digestion and absorption|MicroRNAs in cancer
ABCC10	635.457771637147	656.933414641141	613.982128633154	0.934618509196324	-0.0975504862515968	0.557093908255653	1	3.57449	3.52809	3.23397	3.64386	GeneID:89845,Genbank:XM_017011446.2,HGNC:HGNC:52,MIM:612509	ATP binding cassette subfamily C member 10			hsa02010	ABC transporters
ABCC11	2.70222161986389	2.49838328447175	2.90605995525603	1.16317619210716	0.218069645587095	1	1	0.00443873	0.0123574	0.0042252	0.0118086	GeneID:85320,Genbank:XM_017023801.2,HGNC:HGNC:14639,MIM:607040	ATP binding cassette subfamily C member 11			hsa02010	ABC transporters
ABCC12	0.242534151293585	0	0.48506830258717	Inf	Inf	1	1	0	0	0	0	GeneID:94160,Genbank:NM_033226.2,HGNC:HGNC:14640,MIM:607041	ATP binding cassette subfamily C member 12			hsa02010	ABC transporters
ABCC2	358.675845236363	332.540657514965	384.811032957762	1.15718491637506	0.21061942332249	0.2624585339447	1	1.38879	1.38401	1.77518	1.53475	GeneID:1244,Genbank:NM_000392.4,HGNC:HGNC:53,MIM:601107	ATP binding cassette subfamily C member 2			hsa01523,hsa01524,hsa02010,hsa04976	Antifolate resistance|Platinum drug resistance|ABC transporters|Bile secretion
ABCC3	4240.47420989702	3889.53150872809	4591.41691106596	1.18045499843949	0.239343043882794	0.0771515157948794	0.94157495521624	22.1206	22.9557	28.5116	26.6952	GeneID:8714,Genbank:XM_011525423.1,HGNC:HGNC:54,MIM:604323	ATP binding cassette subfamily C member 3			hsa01523,hsa02010,hsa04976	Antifolate resistance|ABC transporters|Bile secretion
ABCC4	431.280123115758	479.674696959195	382.885549272321	0.798219192505984	-0.325143127237973	0.0736548003265264	0.934750619674839	2.02778	1.92671	1.72788	1.42255	GeneID:10257,Genbank:NM_001301829.1,HGNC:HGNC:55,MIM:605250	ATP binding cassette subfamily C member 4			hsa01523,hsa02010,hsa04024,hsa04976	Antifolate resistance|ABC transporters|cAMP signaling pathway|Bile secretion
ABCC5	1065.99819399552	1126.85470983587	1005.14167815517	0.891988709264537	-0.164902646166842	0.279449592488806	1	3.56754	3.47565	3.28251	3.04504	GeneID:10057,Genbank:NM_005688.3,HGNC:HGNC:56,MIM:605251	ATP binding cassette subfamily C member 5			hsa01523,hsa02010	Antifolate resistance|ABC transporters
ABCC6	0.242099165266886	0	0.484198330533773	Inf	Inf	1	1	0	0	0	0.00632971	GeneID:368,Genbank:XM_024450261.1,HGNC:HGNC:57,MIM:603234	ATP binding cassette subfamily C member 6			hsa02010	ABC transporters
ABCC9	2.02144884906308	2.10436443188427	1.93853326624189	0.921196555534869	-0.118419078157443	1	1	0.00906942	0	0.00438242	0.00813282	GeneID:10060,Genbank:XM_005253290.4,HGNC:HGNC:60,MIM:601439	ATP binding cassette subfamily C member 9			hsa02010	ABC transporters
ABCD1	660.109033461506	630.124583358396	690.093483564616	1.09516991050659	0.13115471460175	0.437312084480051	1	7.46752	7.32031	8.27373	8.3172	GeneID:215,Genbank:NM_000033.3,HGNC:HGNC:61,MIM:300371	ATP binding cassette subfamily D member 1			hsa02010,hsa04146	ABC transporters|Peroxisome
ABCD2	1.48672269415927	1.51824048055703	1.45520490776151	0.958481167112346	-0.0611780097655067	1	1	0.0026169	0.00514579	0.00762458	0	GeneID:225,Genbank:XM_017018992.2,HGNC:HGNC:66,MIM:601081	ATP binding cassette subfamily D member 2			hsa02010,hsa04146	ABC transporters|Peroxisome
ABCD3	684.510200896055	703.055927353216	665.964474438894	0.947242528693328	-0.0781942392608924	0.73498685092643	1	6.18941	5.67015	6.72458	4.86655	GeneID:5825,Genbank:XM_006710802.2,HGNC:HGNC:67,MIM:170995	ATP binding cassette subfamily D member 3			hsa02010,hsa04146	ABC transporters|Peroxisome
ABCD4	458.248221174209	444.00636282164	472.490079526778	1.06415159576571	0.08970368738097	0.628062371686374	1	3.49805	3.67976	3.79936	3.96509	GeneID:5826,Genbank:NM_001353607.1,HGNC:HGNC:68,MIM:603214	ATP binding cassette subfamily D member 4			hsa02010,hsa04146	ABC transporters|Peroxisome
ABCE1	1077.32763904688	1247.35037178417	907.304906309581	0.727385766528293	-0.459207399448459	0.0263191396754605	0.649502836736788	12.5801	11.247	9.84843	7.66739	GeneID:6059,Genbank:NM_002940.2,HGNC:HGNC:69,MIM:601213	ATP binding cassette subfamily E member 1
ABCF1	4447.49194860567	4505.19880505202	4389.78509215931	0.974382104345031	-0.0374404581638111	0.788286536194588	1	37.8669	36.0727	37.6261	35.2215	GeneID:23,Genbank:NM_001025091.1,HGNC:HGNC:70,MIM:603429	ATP binding cassette subfamily F member 1	GO:0005524,GO:0005635,GO:0005654,GO:0005737,GO:0005829,GO:0006413,GO:0008494,GO:0016887,GO:0042788,GO:0043022,GO:0045727	ATP binding|nuclear envelope|nucleoplasm|cytoplasm|cytosol|translational initiation|translation activator activity|ATPase activity|polysomal ribosome|ribosome binding|positive regulation of translation
ABCF2	4497.16969586226	4788.81587661639	4205.52351510814	0.878196953790508	-0.187383564703196	0.153894887690671	1	27.6646	29.3581	25.7816	25.6915	GeneID:10061,Genbank:NM_005692.4,HGNC:HGNC:71,MIM:612510	ATP binding cassette subfamily F member 2
ABCF3	2185.72183846269	2111.63201572796	2259.81166119742	1.0701730435823	0.0978440946948523	0.495833597206839	1	21.1277	21.5807	24.4297	22.3383	GeneID:55324,Genbank:NM_001351300.1,HGNC:HGNC:72	ATP binding cassette subfamily F member 3	GO:0005524,GO:0016020,GO:0016887,GO:0045296,GO:0051607	ATP binding|membrane|ATPase activity|cadherin binding|defense response to virus
ABCG1	1.02816907859967	2.05633815719933	0	0	-Inf	0.409782672813165	1	0.00805799	0.0073158	0	0	GeneID:9619,Genbank:NM_207627.1,HGNC:HGNC:73,MIM:603076	ATP binding cassette subfamily G member 1			hsa02010	ABC transporters
ABCG2	18.9087113151637	19.8812050712962	17.9362175590311	0.902169536238365	-0.148529523815534	0.846879270911226	1	0.098192	0.117482	0.165421	0.0660255	GeneID:9429,Genbank:NM_001257386.2,HGNC:HGNC:74,MIM:603756	ATP binding cassette subfamily G member 2 (Junior blood group)			hsa01523,hsa02010,hsa04976	Antifolate resistance|ABC transporters|Bile secretion
ABCG4	5.31273095596601	6.26506702096788	4.36039489096415	0.695985354405756	-0.52287114707269	0.76298086435093	1	0.0707786	0.00886525	0.00943666	0.0352327	GeneID:64137,Genbank:NM_022169.4,HGNC:HGNC:13884,MIM:607784	ATP binding cassette subfamily G member 4			hsa02010	ABC transporters
ABHD1	23.9369860758461	32.8533842405044	15.0205879111877	0.457200628137088	-1.12910070924914	0.0537727003251427	0.845995646765703	0.535035	0.347597	0.228017	0.27663	GeneID:84696,Genbank:XM_024453180.1,HGNC:HGNC:17553,MIM:612195	abhydrolase domain containing 1	GO:0016021,GO:0016298,GO:0044255,GO:0052689	integral component of membrane|lipase activity|cellular lipid metabolic process|carboxylic ester hydrolase activity
ABHD10	428.449659356909	450.280221496861	406.619097216956	0.903035660472133	-0.147145134677933	0.43419805726511	1	7.7751	6.94376	7.13939	6.19329	GeneID:55347,Genbank:NM_001272069.1,HGNC:HGNC:25656	abhydrolase domain containing 10	GO:0004553,GO:0005739,GO:0005759,GO:0005829,GO:0019391,GO:0052695,GO:0102390	hydrolase activity, hydrolyzing O-glycosyl compounds|mitochondrion|mitochondrial matrix|cytosol|glucuronoside catabolic process|cellular glucuronidation|mycophenolic acid acyl-glucuronide esterase activity
ABHD11	704.522091559473	724.322119736977	684.722063381968	0.945328114003492	-0.0811129335055742	0.611337500828845	1	7.99823	8.1102	7.08383	8.87892	GeneID:83451,Genbank:NM_148913.3,HGNC:HGNC:16407	abhydrolase domain containing 11	GO:0005739,GO:0016787	mitochondrion|hydrolase activity
ABHD12	1655.06255640002	1556.7078539314	1753.41725886864	1.12636244137939	0.171671133140495	0.236582874672842	1	12.7366	13.195	16.6269	14.4206	GeneID:26090,Genbank:NM_015600.4,HGNC:HGNC:15868,MIM:613599	abhydrolase domain containing 12	GO:0002084,GO:0004622,GO:0005886,GO:0006660,GO:0007628,GO:0008474,GO:0010996,GO:0016021,GO:0032281,GO:0032839,GO:0046464,GO:0046475,GO:0047372,GO:0052651	protein depalmitoylation|lysophospholipase activity|plasma membrane|phosphatidylserine catabolic process|adult walking behavior|palmitoyl-(protein) hydrolase activity|response to auditory stimulus|integral component of membrane|AMPA glutamate receptor complex|dendrite cytoplasm|acylglycerol catabolic process|glycerophospholipid catabolic process|acylglycerol lipase activity|monoacylglycerol catab…
ABHD13	220.631809292298	234.326497371354	206.937121213241	0.883114472902708	-0.179327636872154	0.426988615785391	1	1.51929	1.56736	1.44314	1.39472	GeneID:84945,Genbank:NM_032859.2,HGNC:HGNC:20293	abhydrolase domain containing 13	GO:0002084,GO:0008474,GO:0016020,GO:0016021,GO:0032839	protein depalmitoylation|palmitoyl-(protein) hydrolase activity|membrane|integral component of membrane|dendrite cytoplasm
ABHD14A	101.295144296433	96.4655969447368	106.124691648129	1.10012994279117	0.137673938975862	0.671961949440995	1	7.21911	8.29745	9.08886	11.2156	GeneID:25864,Genbank:NM_015407.4,HGNC:HGNC:24538	abhydrolase domain containing 14A	GO:0005737,GO:0016021,GO:0016787,GO:0070062	cytoplasm|integral component of membrane|hydrolase activity|extracellular exosome
ABHD14B	609.348651795668	523.780106134503	694.917197456833	1.32673461499965	0.407879819152837	0.0138686653270936	0.483922753548435	10.4993	9.42047	13.0497	14.4421	GeneID:84836,Genbank:NM_001254753.1,HGNC:HGNC:28235	abhydrolase domain containing 14B	GO:0005634,GO:0005730,GO:0005829,GO:0016787,GO:0045944,GO:0050427,GO:0070062	nucleus|nucleolus|cytosol|hydrolase activity|positive regulation of transcription from RNA polymerase II promoter|3'-phosphoadenosine 5'-phosphosulfate metabolic process|extracellular exosome
ABHD15	713.88337136802	704.171357326933	723.595385409107	1.02758423483157	0.0392566617344175	0.808736317898064	1	9.87449	9.56901	11.1279	9.13116	GeneID:116236,Genbank:NM_198147.2,HGNC:HGNC:26971	abhydrolase domain containing 15	GO:0005576,GO:0016020,GO:0016788,GO:0044255	extracellular region|membrane|hydrolase activity, acting on ester bonds|cellular lipid metabolic process
ABHD16A	929.744822573061	905.789566282692	953.70007886343	1.05289364590206	0.0743597153011221	0.644535008677973	1	12.7311	13.4506	13.8235	14.0537	GeneID:7920,Genbank:NM_021160.2,HGNC:HGNC:13921,MIM:142620	abhydrolase domain containing 16A	GO:0016021,GO:0047372,GO:0052651,GO:1905344	integral component of membrane|acylglycerol lipase activity|monoacylglycerol catabolic process|prostaglandin catabolic process
ABHD16B	4.50601942702926	4.65077399104097	4.36126486301754	0.93775033390547	-0.092724223299013	1	1	0.102638	0.167125	0.139082	0.215934	GeneID:140701,Genbank:NM_080622.3,HGNC:HGNC:16128	abhydrolase domain containing 16B	GO:0016787	hydrolase activity
ABHD17A	1408.63865157447	1396.91144427799	1420.36585887095	1.01679019431692	0.0240220225143529	0.942180278004957	1	9.46242	11.349	10.7129	11.4238	GeneID:81926,Genbank:NM_001130111.1,HGNC:HGNC:28756	abhydrolase domain containing 17A	GO:0002084,GO:0005576,GO:0005886,GO:0008474,GO:0010008,GO:0014069,GO:0016020,GO:0018345,GO:0055038,GO:0072657,GO:1902817,GO:1905668	protein depalmitoylation|extracellular region|plasma membrane|palmitoyl-(protein) hydrolase activity|endosome membrane|postsynaptic density|membrane|protein palmitoylation|recycling endosome membrane|protein localization to membrane|negative regulation of protein localization to microtubule|positive regulation of protein localization to endosome	hsa00062	Fatty acid elongation
ABHD17B	332.7748585669	364.597212396041	300.952504737759	0.825438304259035	-0.27676770708477	0.147151708268203	1	3.60877	4.25216	3.39878	3.36097	GeneID:51104,Genbank:NM_016014.3,HGNC:HGNC:24278	abhydrolase domain containing 17B	GO:0002084,GO:0005576,GO:0005886,GO:0008474,GO:0014069,GO:0016020,GO:0018345,GO:0055038,GO:1902473,GO:1902817,GO:1902950,GO:1905668	protein depalmitoylation|extracellular region|plasma membrane|palmitoyl-(protein) hydrolase activity|postsynaptic density|membrane|protein palmitoylation|recycling endosome membrane|regulation of protein localization to synapse|negative regulation of protein localization to microtubule|regulation of dendritic spine maintenance|positive regulation of protein localization to endosome	hsa00062	Fatty acid elongation
ABHD17C	402.67885418978	429.794292164876	375.563416214683	0.873821321178949	-0.194589787017956	0.291455182419384	1	11.066	11.5161	9.43072	10.4117	GeneID:58489,Genbank:NM_021214.1,HGNC:HGNC:26925	abhydrolase domain containing 17C	GO:0002084,GO:0008474,GO:0014069,GO:0018345,GO:1902817,GO:1905668	protein depalmitoylation|palmitoyl-(protein) hydrolase activity|postsynaptic density|protein palmitoylation|negative regulation of protein localization to microtubule|positive regulation of protein localization to endosome	hsa00062	Fatty acid elongation
ABHD18	140.884549451902	152.36112873149	129.407970172313	0.849350298529043	-0.235568405984939	0.378514782583857	1	0.568261	0.569289	0.523786	0.455019	GeneID:80167,Genbank:NM_001358454.1,HGNC:HGNC:26111	abhydrolase domain containing 18	GO:0005576	extracellular region
ABHD2	4354.42560900719	4716.50073818563	3992.35047982874	0.846464508635811	-0.240478516179964	0.158317812204218	1	22.5847	21.1855	21.6071	15.8849	GeneID:11057,Genbank:NM_007011.7,HGNC:HGNC:18717,MIM:612196	abhydrolase domain containing 2	GO:0001669,GO:0003707,GO:0007340,GO:0009611,GO:0016021,GO:0030336,GO:0032570,GO:0036126,GO:0042562,GO:0043401,GO:0046464,GO:0047372,GO:0048240,GO:0097524	acrosomal vesicle|steroid hormone receptor activity|acrosome reaction|response to wounding|integral component of membrane|negative regulation of cell migration|response to progesterone|sperm flagellum|hormone binding|steroid hormone mediated signaling pathway|acylglycerol catabolic process|acylglycerol lipase activity|sperm capacitation|sperm plasma membrane
ABHD3	429.470713076904	453.240267218821	405.701158934986	0.895112787362109	-0.159858616403146	0.509773694720846	1	4.74452	4.88366	5.73001	3.57364	GeneID:171586,Genbank:NM_001308256.1,HGNC:HGNC:18718,MIM:612197	abhydrolase domain containing 3	GO:0004623,GO:0005886,GO:0006656,GO:0008970,GO:0016021,GO:0046470,GO:0052739,GO:0052740,GO:0102567,GO:0102568	phospholipase A2 activity|plasma membrane|phosphatidylcholine biosynthetic process|phosphatidylcholine 1-acylhydrolase activity|integral component of membrane|phosphatidylcholine metabolic process|phosphatidylserine 1-acylhydrolase activity|1-acyl-2-lysophosphatidylserine acylhydrolase activity|phospholipase A2 activity (consuming 1,2-dipalmitoylphosphatidylcholine)|phospholipase A2 activity cons…
ABHD4	1023.91587734081	985.102664158921	1062.72909052271	1.07880034151574	0.109427883400082	0.48113422652208	1	11.1656	11.4673	11.8535	13.0189	GeneID:63874,Genbank:NM_022060.2,HGNC:HGNC:20154	abhydrolase domain containing 4	GO:0005789,GO:0016042,GO:0016787,GO:0036152	endoplasmic reticulum membrane|lipid catabolic process|hydrolase activity|phosphatidylethanolamine acyl-chain remodeling
ABHD5	556.729245632912	588.602784360967	524.855706904857	0.891697628434907	-0.165373514687003	0.342045464093106	1	3.71017	3.53677	3.37211	3.06473	GeneID:51099,Genbank:NM_001355186.1,HGNC:HGNC:21396,MIM:604780	abhydrolase domain containing 5	GO:0003841,GO:0005811,GO:0005829,GO:0006631,GO:0006654,GO:0010891,GO:0010898,GO:0030154,GO:0042171,GO:0051006	1-acylglycerol-3-phosphate O-acyltransferase activity|lipid droplet|cytosol|fatty acid metabolic process|phosphatidic acid biosynthetic process|negative regulation of sequestering of triglyceride|positive regulation of triglyceride catabolic process|cell differentiation|lysophosphatidic acid acyltransferase activity|positive regulation of lipoprotein lipase activity	hsa04923	Regulation of lipolysis in adipocytes
ABHD6	532.327306019002	573.277317732196	491.377294305808	0.857137163998791	-0.222402003750768	0.190090369466804	1	8.52001	9.27046	7.02202	8.09965	GeneID:57406,Genbank:NM_001320126.1,HGNC:HGNC:21398,MIM:616966	abhydrolase domain containing 6	GO:0004620,GO:0005739,GO:0005886,GO:0009395,GO:0016021,GO:0030336,GO:0032281,GO:0046464,GO:0046889,GO:0047372,GO:0060292,GO:0070062,GO:2000124	phospholipase activity|mitochondrion|plasma membrane|phospholipid catabolic process|integral component of membrane|negative regulation of cell migration|AMPA glutamate receptor complex|acylglycerol catabolic process|positive regulation of lipid biosynthetic process|acylglycerol lipase activity|long term synaptic depression|extracellular exosome|regulation of endocannabinoid signaling pathway	hsa04723	Retrograde endocannabinoid signaling
ABHD8	750.698603514956	732.336766957674	769.060440072238	1.05014588201972	0.0705897551746144	0.687328184096209	1	19.3652	20.8456	21.082	22.6085	GeneID:79575,Genbank:NM_024527.4,HGNC:HGNC:23759	abhydrolase domain containing 8	GO:0016787,GO:0070062	hydrolase activity|extracellular exosome
ABI1	828.64120308172	849.892000494229	807.390405669212	0.949991769777452	-0.0740130801308178	0.660730252541532	1	5.18468	4.86058	4.95093	4.76512	GeneID:10006,Genbank:NM_001178125.1,HGNC:HGNC:11320,MIM:603050	abl interactor 1	GO:0001756,GO:0005622,GO:0005634,GO:0005856,GO:0008154,GO:0014069,GO:0017124,GO:0018108,GO:0030027,GO:0030054,GO:0030175,GO:0030296,GO:0030426,GO:0031209,GO:0031252,GO:0032403,GO:0035855,GO:0043005,GO:0045211,GO:0045296,GO:0048813,GO:0072673	somitogenesis|intracellular|nucleus|cytoskeleton|actin polymerization or depolymerization|postsynaptic density|SH3 domain binding|peptidyl-tyrosine phosphorylation|lamellipodium|cell junction|filopodium|protein tyrosine kinase activator activity|growth cone|SCAR complex|cell leading edge|protein complex binding|megakaryocyte development|neuron projection|postsynaptic membrane|cadherin binding|den…
ABI2	1892.9109503672	1923.30255255399	1862.5193481804	0.96839644168679	-0.0463303166350375	0.742911203550886	1	9.04034	9.24301	9.28198	7.77157	GeneID:10152,Genbank:XM_024452511.1,HGNC:HGNC:24011,MIM:606442	abl interactor 2	GO:0003677,GO:0005737,GO:0005829,GO:0005856,GO:0006928,GO:0007010,GO:0008093,GO:0008154,GO:0016032,GO:0016477,GO:0016601,GO:0017124,GO:0018108,GO:0019900,GO:0030027,GO:0030175,GO:0031209,GO:0031625,GO:0032403,GO:0070064,GO:2000601	DNA binding|cytoplasm|cytosol|cytoskeleton|movement of cell or subcellular component|cytoskeleton organization|cytoskeletal adaptor activity|actin polymerization or depolymerization|viral process|cell migration|Rac protein signal transduction|SH3 domain binding|peptidyl-tyrosine phosphorylation|kinase binding|lamellipodium|filopodium|SCAR complex|ubiquitin protein ligase binding|protein complex b…	hsa04810	Regulation of actin cytoskeleton
ABI3	1.27026824386655	2.05633815719933	0.484198330533773	0.235466296649008	-2.08640751970762	0.631842364882622	1	0.042267	0.0182989	0	0	GeneID:51225,Genbank:NM_016428.2,HGNC:HGNC:29859,MIM:606363	ABI family member 3	GO:0005622,GO:0005737,GO:0006928,GO:0016020,GO:0030027,GO:0030334,GO:0042802	intracellular|cytoplasm|movement of cell or subcellular component|membrane|lamellipodium|regulation of cell migration|identical protein binding
ABI3BP	549.506314932031	542.075427140341	556.937202723722	1.02741643476035	0.0390210566227128	0.88543290491547	1	1.76015	1.40971	2.14138	1.35253	GeneID:25890,Genbank:XM_024453445.1,HGNC:HGNC:17265,MIM:606279	ABI family member 3 binding protein	GO:0005518,GO:0005576,GO:0005614,GO:0005615,GO:0008201,GO:0010811,GO:0030198,GO:0031012	collagen binding|extracellular region|interstitial matrix|extracellular space|heparin binding|positive regulation of cell-substrate adhesion|extracellular matrix organization|extracellular matrix
ABL1	2369.2918303565	2198.16191446461	2540.42174624839	1.15570273942588	0.208770367125015	0.137805343407735	1	13.3834	14.2232	16.5362	15.9322	GeneID:25,Genbank:NM_007313.2,HGNC:HGNC:76,MIM:189980	ABL proto-oncogene 1, non-receptor tyrosine kinase			hsa04012,hsa04014,hsa04110,hsa04360,hsa04722,hsa05130,hsa05131,hsa05200,hsa05206,hsa05220,hsa05416	ErbB signaling pathway|Ras signaling pathway|Cell cycle|Axon guidance|Neurotrophin signaling pathway|Pathogenic Escherichia coli infection|Shigellosis|Pathways in cancer|MicroRNAs in cancer|Chronic myeloid leukemia|Viral myocarditis
ABL2	2197.47170570294	2066.83157039429	2328.1118410116	1.12641585040598	0.171739540172019	0.578511338612377	1	5.14451	5.03127	7.2466	4.44848	GeneID:27,Genbank:NM_001168238.1,HGNC:HGNC:77,MIM:164690	ABL proto-oncogene 2, non-receptor tyrosine kinase			hsa04012,hsa04014,hsa05416	ErbB signaling pathway|Ras signaling pathway|Viral myocarditis
ABLIM1	924.583038952912	882.754176388986	966.411901516837	1.09476899386652	0.130626480271789	0.443260058048578	1	2.71097	2.25148	3.07944	2.52602	GeneID:3983,Genbank:NM_001322885.2,HGNC:HGNC:78,MIM:602330	actin binding LIM protein 1	GO:0001725,GO:0003779,GO:0005737,GO:0007010,GO:0007601,GO:0009887,GO:0015629,GO:0030027,GO:0030032,GO:0046872,GO:0060271	stress fiber|actin binding|cytoplasm|cytoskeleton organization|visual perception|animal organ morphogenesis|actin cytoskeleton|lamellipodium|lamellipodium assembly|metal ion binding|cilium assembly	hsa04360	Axon guidance
ABLIM2	2.18269899516717	0.490071401957362	3.87532658837698	7.90767747903426	2.98325403079315	0.285159645127938	1	0	0.00756935	0.0160376	0.0374592	GeneID:84448,Genbank:NM_001130086.1,HGNC:HGNC:19195,MIM:612544	actin binding LIM protein family member 2	GO:0003779,GO:0005737,GO:0006351,GO:0015629,GO:0030036,GO:0046872	actin binding|cytoplasm|transcription, DNA-templated|actin cytoskeleton|actin cytoskeleton organization|metal ion binding	hsa04360	Axon guidance
ABLIM3	686.975490391987	654.713380349671	719.237600434303	1.09855338537632	0.135604980772779	0.401860646928403	1	2.49161	2.36474	2.95888	2.43227	GeneID:22885,Genbank:NM_001301027.2,HGNC:HGNC:29132,MIM:611305	actin binding LIM protein family member 3	GO:0001725,GO:0003779,GO:0005737,GO:0006351,GO:0030027,GO:0030032,GO:0030036,GO:0045944,GO:0046872,GO:0060271,GO:1903955	stress fiber|actin binding|cytoplasm|transcription, DNA-templated|lamellipodium|lamellipodium assembly|actin cytoskeleton organization|positive regulation of transcription from RNA polymerase II promoter|metal ion binding|cilium assembly|positive regulation of protein targeting to mitochondrion	hsa04360	Axon guidance
ABR	4362.06081705531	4021.19295171693	4702.9286823937	1.16953569223424	0.225935890953774	0.0922458362598663	0.985596606763188	10.4329	10.2417	12.9555	11.7993	GeneID:29,Genbank:NM_001322841.1,HGNC:HGNC:81,MIM:600365	ABR, RhoGEF and GTPase activating protein	GO:0002692,GO:0005085,GO:0005089,GO:0005096,GO:0005829,GO:0005886,GO:0007186,GO:0007264,GO:0007420,GO:0016020,GO:0030036,GO:0032496,GO:0035023,GO:0042472,GO:0043065,GO:0043114,GO:0043314,GO:0043547,GO:0050728,GO:0050766,GO:0050885,GO:0051056,GO:0060313	negative regulation of cellular extravasation|guanyl-nucleotide exchange factor activity|Rho guanyl-nucleotide exchange factor activity|GTPase activator activity|cytosol|plasma membrane|G-protein coupled receptor signaling pathway|small GTPase mediated signal transduction|brain development|membrane|actin cytoskeleton organization|response to lipopolysaccharide|regulation of Rho protein signal tra…
ABRACL	904.048084094088	912.572096669231	895.524071518945	0.981318708721745	-0.0272063296779605	0.882402779029464	1	31.3243	29.0948	30.0281	33.6655	GeneID:58527,Genbank:NM_021243.2,HGNC:HGNC:21230	ABRA C-terminal like
ABRAXAS1	121.133974044881	121.112228865805	121.155719223958	1.00035909138623	0.00051796636907233	0.977816845286009	1	1.03035	0.82111	1.15561	1.00126	GeneID:84142,Genbank:NM_001345962.1,HGNC:HGNC:25829,MIM:611143	abraxas 1, BRCA1 A complex subunit	GO:0005634,GO:0005654,GO:0006302,GO:0006303,GO:0010212,GO:0016569,GO:0016579,GO:0016604,GO:0031593,GO:0045739,GO:0070531,GO:0072425	nucleus|nucleoplasm|double-strand break repair|double-strand break repair via nonhomologous end joining|response to ionizing radiation|covalent chromatin modification|protein deubiquitination|nuclear body|polyubiquitin modification-dependent protein binding|positive regulation of DNA repair|BRCA1-A complex|signal transduction involved in G2 DNA damage checkpoint	hsa03440	Homologous recombination
ABRAXAS2	344.75603650082	345.897046881652	343.615026119988	0.993402601201031	-0.00954957044469163	0.98977274466058	1	4.79946	4.3774	4.77642	4.13002	GeneID:23172,Genbank:NM_032182.3,HGNC:HGNC:28975,MIM:611144	abraxas 2, BRISC complex subunit	GO:0000278,GO:0000922,GO:0002931,GO:0005737,GO:0005829,GO:0005874,GO:0007059,GO:0008017,GO:0008608,GO:0016579,GO:0031593,GO:0051301,GO:0070536,GO:0070552,GO:0090307	mitotic cell cycle|spindle pole|response to ischemia|cytoplasm|cytosol|microtubule|chromosome segregation|microtubule binding|attachment of spindle microtubules to kinetochore|protein deubiquitination|polyubiquitin modification-dependent protein binding|cell division|protein K63-linked deubiquitination|BRISC complex|mitotic spindle assembly
ABT1	948.551788071643	967.163144386093	929.940431757193	0.961513512125684	-0.0566209630218855	0.695076823772444	1	18.5692	20.8072	17.889	20.2083	GeneID:29777,Genbank:NM_013375.3,HGNC:HGNC:17369	activator of basal transcription 1	GO:0000447,GO:0000472,GO:0000480,GO:0003677,GO:0003713,GO:0003723,GO:0005634,GO:0005667,GO:0005730,GO:0006357,GO:0006366,GO:0021522,GO:0034462	endonucleolytic cleavage in ITS1 to separate SSU-rRNA from 5.8S rRNA and LSU-rRNA from tricistronic rRNA transcript (SSU-rRNA, 5.8S rRNA, LSU-rRNA)|endonucleolytic cleavage to generate mature 5'-end of SSU-rRNA from (SSU-rRNA, 5.8S rRNA, LSU-rRNA)|endonucleolytic cleavage in 5'-ETS of tricistronic rRNA transcript (SSU-rRNA, 5.8S rRNA, LSU-rRNA)|DNA binding|transcription coactivator activity|RNA b…
ABTB1	87.4334103496901	85.2135720099334	89.6532486894469	1.05210058180634	0.0732726342278486	0.889440562489146	1	1.1203	1.83145	1.67368	1.66905	GeneID:80325,Genbank:XM_017007288.1,HGNC:HGNC:18275,MIM:608308	ankyrin repeat and BTB domain containing 1	GO:0003746,GO:0005730,GO:0005737,GO:0005829,GO:0005886,GO:0019005,GO:0030162,GO:0031625,GO:0042787,GO:0043161	translation elongation factor activity|nucleolus|cytoplasm|cytosol|plasma membrane|SCF ubiquitin ligase complex|regulation of proteolysis|ubiquitin protein ligase binding|protein ubiquitination involved in ubiquitin-dependent protein catabolic process|proteasome-mediated ubiquitin-dependent protein catabolic process
ABTB2	505.395913499292	504.832034593291	505.959792405292	1.00223392680084	0.00321928063594367	1	1	4.22042	4.48159	4.62577	4.23144	GeneID:25841,Genbank:NM_145804.2,HGNC:HGNC:23842	ankyrin repeat and BTB domain containing 2	GO:0005634,GO:0005654,GO:0005737,GO:0019005,GO:0030162,GO:0031625,GO:0042787,GO:0043161,GO:0046982,GO:0097237	nucleus|nucleoplasm|cytoplasm|SCF ubiquitin ligase complex|regulation of proteolysis|ubiquitin protein ligase binding|protein ubiquitination involved in ubiquitin-dependent protein catabolic process|proteasome-mediated ubiquitin-dependent protein catabolic process|protein heterodimerization activity|cellular response to toxic substance
ACAA1	2078.0697942967	1940.53352086336	2215.60606773004	1.14175098956512	0.191248040112658	0.18116219708052	1	27.953	30.9901	33.045	34.8844	GeneID:30,Genbank:NM_001130410.1,HGNC:HGNC:82,MIM:604054	acetyl-CoA acyltransferase 1	GO:0000038,GO:0003988,GO:0005576,GO:0005777,GO:0005782,GO:0006635,GO:0008206,GO:0008775,GO:0016020,GO:0016401,GO:0033540,GO:0035580,GO:0036109,GO:0043231,GO:0043312	very long-chain fatty acid metabolic process|acetyl-CoA C-acyltransferase activity|extracellular region|peroxisome|peroxisomal matrix|fatty acid beta-oxidation|bile acid metabolic process|acetate CoA-transferase activity|membrane|palmitoyl-CoA oxidase activity|fatty acid beta-oxidation using acyl-CoA oxidase|specific granule lumen|alpha-linolenic acid metabolic process|intracellular membrane-boun…	hsa00071,hsa00280,hsa00592,hsa01040,hsa03320,hsa04146	Fatty acid degradation|Valine, leucine and isoleucine degradation|alpha-Linolenic acid metabolism|Biosynthesis of unsaturated fatty acids|PPAR signaling pathway|Peroxisome
ACAA2	621.9064661167	615.258745165404	628.554187067997	1.02160951308221	0.0308438643864582	0.854991904190347	1	11.662	11.6673	12.3578	11.9884	GeneID:10449,Genbank:NM_006111.2,HGNC:HGNC:83,MIM:604770	acetyl-CoA acyltransferase 2	GO:0003723,GO:0003988,GO:0005739,GO:0005743,GO:0005759,GO:0006635,GO:0006695,GO:0070062,GO:0071456,GO:1901029,GO:1902109	RNA binding|acetyl-CoA C-acyltransferase activity|mitochondrion|mitochondrial inner membrane|mitochondrial matrix|fatty acid beta-oxidation|cholesterol biosynthetic process|extracellular exosome|cellular response to hypoxia|negative regulation of mitochondrial outer membrane permeabilization involved in apoptotic signaling pathway|negative regulation of mitochondrial membrane permeability involve…	hsa00062,hsa00071,hsa00280	Fatty acid elongation|Fatty acid degradation|Valine, leucine and isoleucine degradation
ACACA	4813.66767429591	4748.34862166032	4878.98672693151	1.02751232390041	0.0391556975793499	0.770669990244792	1	13.1666	13.2523	14.6659	12.6333	GeneID:31,Genbank:XM_011524701.1,HGNC:HGNC:84,MIM:200350	acetyl-CoA carboxylase alpha			hsa00061,hsa00620,hsa00640,hsa04152,hsa04910,hsa04922	Fatty acid biosynthesis|Pyruvate metabolism|Propanoate metabolism|AMPK signaling pathway|Insulin signaling pathway|Glucagon signaling pathway
ACACB	229.48148306781	205.489736895878	253.473229239741	1.23350797499038	0.302767043114223	0.162182417577132	1	0.648082	0.578465	0.866701	0.734235	GeneID:32,Genbank:XM_011538265.2,HGNC:HGNC:85,MIM:601557	acetyl-CoA carboxylase beta	GO:0003989,GO:0004075,GO:0005524,GO:0005634,GO:0005739,GO:0005741,GO:0005829,GO:0006084,GO:0006633,GO:0006768,GO:0006853,GO:0009374,GO:0010629,GO:0010884,GO:0010906,GO:0012505,GO:0014070,GO:0031325,GO:0031667,GO:0031999,GO:0042493,GO:0042802,GO:0043086,GO:0045540,GO:0046872,GO:0051289,GO:0060421,GO:0097009,GO:2001295	acetyl-CoA carboxylase activity|biotin carboxylase activity|ATP binding|nucleus|mitochondrion|mitochondrial outer membrane|cytosol|acetyl-CoA metabolic process|fatty acid biosynthetic process|biotin metabolic process|carnitine shuttle|biotin binding|negative regulation of gene expression|positive regulation of lipid storage|regulation of glucose metabolic process|endomembrane system|response to o…	hsa00061,hsa00620,hsa00640,hsa04152,hsa04910,hsa04920,hsa04922,hsa04931	Fatty acid biosynthesis|Pyruvate metabolism|Propanoate metabolism|AMPK signaling pathway|Insulin signaling pathway|Adipocytokine signaling pathway|Glucagon signaling pathway|Insulin resistance
ACAD10	351.556003213316	305.731826232219	397.380180194412	1.29976713609325	0.378253175795341	0.0491298085799219	0.812875014685981	2.64678	2.73904	3.24607	3.72875	GeneID:80724,Genbank:NM_001136538.1,HGNC:HGNC:21597,MIM:611181	acyl-CoA dehydrogenase family member 10	GO:0003995,GO:0005739,GO:0005759,GO:0006635,GO:0016787,GO:0033539,GO:0050660	acyl-CoA dehydrogenase activity|mitochondrion|mitochondrial matrix|fatty acid beta-oxidation|hydrolase activity|fatty acid beta-oxidation using acyl-CoA dehydrogenase|flavin adenine dinucleotide binding
ACAD11	188.020305963984	167.639586086431	208.401025841537	1.24314925076283	0.313999514740481	0.17427992674918	1	1.6876	1.6701	2.21563	1.94722	GeneID:84129,Genbank:NM_032169.4,HGNC:HGNC:30211,MIM:614288	acyl-CoA dehydrogenase family member 11	GO:0003995,GO:0004466,GO:0005634,GO:0005743,GO:0005777,GO:0006635,GO:0017099,GO:0031966,GO:0033539,GO:0050660,GO:0070991	acyl-CoA dehydrogenase activity|long-chain-acyl-CoA dehydrogenase activity|nucleus|mitochondrial inner membrane|peroxisome|fatty acid beta-oxidation|very-long-chain-acyl-CoA dehydrogenase activity|mitochondrial membrane|fatty acid beta-oxidation using acyl-CoA dehydrogenase|flavin adenine dinucleotide binding|medium-chain-acyl-CoA dehydrogenase activity
ACAD8	446.355039984852	467.721895214333	424.988184755371	0.908634359656437	-0.138228233506913	0.426490022609601	1	2.37739	3.01907	2.36338	2.7658	GeneID:27034,Genbank:XM_017017546.2,HGNC:HGNC:87,MIM:604773	acyl-CoA dehydrogenase family member 8	GO:0003995,GO:0005759,GO:0006351,GO:0006355,GO:0006574,GO:0006629,GO:0009083,GO:0050660	acyl-CoA dehydrogenase activity|mitochondrial matrix|transcription, DNA-templated|regulation of transcription, DNA-templated|valine catabolic process|lipid metabolic process|branched-chain amino acid catabolic process|flavin adenine dinucleotide binding	hsa00280	Valine, leucine and isoleucine degradation
ACAD9	1167.79029811524	1149.25391550186	1186.32668072862	1.03225811522301	0.045803760481615	0.763092290076547	1	14.2524	14.1977	14.7132	14.9376	GeneID:28976,Genbank:NM_014049.4,HGNC:HGNC:21497,MIM:611103	acyl-CoA dehydrogenase family member 9	GO:0001676,GO:0004466,GO:0005634,GO:0005739,GO:0005743,GO:0030425,GO:0031966,GO:0032981,GO:0050660,GO:0051791,GO:0070991	long-chain fatty acid metabolic process|long-chain-acyl-CoA dehydrogenase activity|nucleus|mitochondrion|mitochondrial inner membrane|dendrite|mitochondrial membrane|mitochondrial respiratory chain complex I assembly|flavin adenine dinucleotide binding|medium-chain fatty acid metabolic process|medium-chain-acyl-CoA dehydrogenase activity
ACADL	11.8907270564284	13.6063293952204	10.1751247176364	0.747822900804586	-0.419231442932624	0.676579971188568	1	0.218598	0.111001	0.0979442	0.142985	GeneID:33,Genbank:NM_001608.3,HGNC:HGNC:88,MIM:609576	acyl-CoA dehydrogenase long chain	GO:0000062,GO:0001659,GO:0003995,GO:0004466,GO:0005759,GO:0006635,GO:0016401,GO:0019254,GO:0031966,GO:0033539,GO:0042413,GO:0042758,GO:0044242,GO:0045717,GO:0046322,GO:0050660,GO:0051289,GO:0055114,GO:0090181	fatty-acyl-CoA binding|temperature homeostasis|acyl-CoA dehydrogenase activity|long-chain-acyl-CoA dehydrogenase activity|mitochondrial matrix|fatty acid beta-oxidation|palmitoyl-CoA oxidase activity|carnitine metabolic process, CoA-linked|mitochondrial membrane|fatty acid beta-oxidation using acyl-CoA dehydrogenase|carnitine catabolic process|long-chain fatty acid catabolic process|cellular lipi…	hsa00071,hsa03320	Fatty acid degradation|PPAR signaling pathway
ACADM	948.873011538166	1032.60813018175	865.13789289458	0.837818207708964	-0.255290857274007	0.103058696664235	1	14.6295	13.1864	13.1999	9.94219	GeneID:34,Genbank:NM_001127328.2,HGNC:HGNC:89,MIM:607008	acyl-CoA dehydrogenase medium chain	GO:0003995,GO:0005634,GO:0005739,GO:0005759,GO:0006635,GO:0016607,GO:0019216,GO:0019254,GO:0030424,GO:0031966,GO:0033539,GO:0042802,GO:0045329,GO:0050660,GO:0051791,GO:0051793,GO:0055114,GO:0070062,GO:0070991	acyl-CoA dehydrogenase activity|nucleus|mitochondrion|mitochondrial matrix|fatty acid beta-oxidation|nuclear speck|regulation of lipid metabolic process|carnitine metabolic process, CoA-linked|axon|mitochondrial membrane|fatty acid beta-oxidation using acyl-CoA dehydrogenase|identical protein binding|carnitine biosynthetic process|flavin adenine dinucleotide binding|medium-chain fatty acid metabo…	hsa00071,hsa00280,hsa00410,hsa00640,hsa03320	Fatty acid degradation|Valine, leucine and isoleucine degradation|beta-Alanine metabolism|Propanoate metabolism|PPAR signaling pathway
ACADS	206.344720386391	182.053570497042	230.635870275741	1.26685716542697	0.341253873850098	0.400411345830005	1	3.08608	3.79002	3.82476	5.92713	GeneID:35,Genbank:NM_000017.3,HGNC:HGNC:90,MIM:606885	acyl-CoA dehydrogenase short chain			hsa00071,hsa00280,hsa00650	Fatty acid degradation|Valine, leucine and isoleucine degradation|Butanoate metabolism
ACADSB	318.29019347245	329.830551821537	306.749835123363	0.930022502249391	-0.10466247168727	0.62454301304516	1	2.17823	1.91867	1.80362	1.98766	GeneID:36,Genbank:NM_001609.3,HGNC:HGNC:91,MIM:600301	acyl-CoA dehydrogenase short/branched chain	GO:0003995,GO:0005739,GO:0005759,GO:0006631,GO:0009083,GO:0050660,GO:0070062	acyl-CoA dehydrogenase activity|mitochondrion|mitochondrial matrix|fatty acid metabolic process|branched-chain amino acid catabolic process|flavin adenine dinucleotide binding|extracellular exosome	hsa00071,hsa00280	Fatty acid degradation|Valine, leucine and isoleucine degradation
ACADVL	8066.23401875924	7493.16437002057	8639.3036674979	1.15295798155222	0.205339936310721	0.121627645683848	1	83.7006	85.6006	101.427	100.298	GeneID:37,Genbank:NM_001270447.1,HGNC:HGNC:92,MIM:609575	acyl-CoA dehydrogenase very long chain	GO:0001659,GO:0003995,GO:0004466,GO:0005634,GO:0005730,GO:0005739,GO:0005743,GO:0005759,GO:0005829,GO:0006635,GO:0009409,GO:0015980,GO:0030855,GO:0031966,GO:0033539,GO:0036498,GO:0042645,GO:0045717,GO:0046322,GO:0050660,GO:0090181	temperature homeostasis|acyl-CoA dehydrogenase activity|long-chain-acyl-CoA dehydrogenase activity|nucleus|nucleolus|mitochondrion|mitochondrial inner membrane|mitochondrial matrix|cytosol|fatty acid beta-oxidation|response to cold|energy derivation by oxidation of organic compounds|epithelial cell differentiation|mitochondrial membrane|fatty acid beta-oxidation using acyl-CoA dehydrogenase|IRE1-…	hsa00071	Fatty acid degradation
ACAP1	13.7365792950389	13.904295698438	13.5688628916398	0.975875598874393	-0.0352308449739836	1	1	0.052531	0.0768774	0.0653534	0.030511	GeneID:9744,Genbank:XM_024451047.1,HGNC:HGNC:16467,MIM:607763	ArfGAP with coiled-coil, ankyrin repeat and PH domains 1	GO:0005096,GO:0015031,GO:0016020,GO:0046872,GO:0055038	GTPase activator activity|protein transport|membrane|metal ion binding|recycling endosome membrane	hsa04144	Endocytosis
ACAP2	442.411775275128	465.067590448989	419.755960101266	0.902569795706517	-0.147889594991445	0.709922522369173	1	2.6442	1.92467	2.50507	1.64846	GeneID:23527,Genbank:NM_012287.5,HGNC:HGNC:16469,MIM:607766	ArfGAP with coiled-coil, ankyrin repeat and PH domains 2	GO:0005096,GO:0010008,GO:0016020,GO:0017137,GO:0036010,GO:0046872,GO:0080025,GO:1990090	GTPase activator activity|endosome membrane|membrane|Rab GTPase binding|protein localization to endosome|metal ion binding|phosphatidylinositol-3,5-bisphosphate binding|cellular response to nerve growth factor stimulus	hsa04144	Endocytosis
ACAP3	1057.81829647334	971.439516834763	1144.19707611191	1.17783666021745	0.23613948328282	0.127949585855229	1	5.41875	5.82687	6.84655	6.57876	GeneID:116983,Genbank:XM_005244715.2,HGNC:HGNC:16754	ArfGAP with coiled-coil, ankyrin repeat and PH domains 3	GO:0005096,GO:0046872	GTPase activator activity|metal ion binding	hsa04144	Endocytosis
ACAT1	1259.15192665483	1159.8805818649	1358.42327144476	1.17117511292467	0.227956802278281	0.118793565392442	1	10.1384	9.82342	11.846	11.2921	GeneID:38,Genbank:XM_024448512.1,HGNC:HGNC:93,MIM:607809	acetyl-CoA acetyltransferase 1	GO:0001889,GO:0003985,GO:0005739,GO:0005743,GO:0005759,GO:0006085,GO:0006550,GO:0006635,GO:0007420,GO:0009083,GO:0009725,GO:0014070,GO:0015936,GO:0015937,GO:0016830,GO:0016885,GO:0019899,GO:0042594,GO:0042803,GO:0046356,GO:0046872,GO:0046951,GO:0046952,GO:0050662,GO:0051260,GO:0060612,GO:0070062,GO:0072229,GO:1902224,GO:1902860	liver development|acetyl-CoA C-acetyltransferase activity|mitochondrion|mitochondrial inner membrane|mitochondrial matrix|acetyl-CoA biosynthetic process|isoleucine catabolic process|fatty acid beta-oxidation|brain development|branched-chain amino acid catabolic process|response to hormone|response to organic cyclic compound|coenzyme A metabolic process|coenzyme A biosynthetic process|carbon-carb…	hsa00071,hsa00072,hsa00280,hsa00310,hsa00380,hsa00620,hsa00630,hsa00640,hsa00650,hsa00900	Fatty acid degradation|Synthesis and degradation of ketone bodies|Valine, leucine and isoleucine degradation|Lysine degradation|Tryptophan metabolism|Pyruvate metabolism|Glyoxylate and dicarboxylate metabolism|Propanoate metabolism|Butanoate metabolism|Terpenoid backbone biosynthesis
ACAT2	3707.77219149753	3564.7907250223	3850.75365797275	1.08021871548958	0.111323449245993	0.410891664272208	1	70.2786	71.8376	78.3339	78.5698	GeneID:39,Genbank:NM_005891.2,HGNC:HGNC:94,MIM:100678	acetyl-CoA acetyltransferase 2	GO:0003985,GO:0005634,GO:0005730,GO:0005737,GO:0005739,GO:0005829,GO:0006629,GO:0006635,GO:0006695,GO:0070062	acetyl-CoA C-acetyltransferase activity|nucleus|nucleolus|cytoplasm|mitochondrion|cytosol|lipid metabolic process|fatty acid beta-oxidation|cholesterol biosynthetic process|extracellular exosome	hsa00071,hsa00072,hsa00280,hsa00310,hsa00380,hsa00620,hsa00630,hsa00640,hsa00650,hsa00900,hsa04975	Fatty acid degradation|Synthesis and degradation of ketone bodies|Valine, leucine and isoleucine degradation|Lysine degradation|Tryptophan metabolism|Pyruvate metabolism|Glyoxylate and dicarboxylate metabolism|Propanoate metabolism|Butanoate metabolism|Terpenoid backbone biosynthesis|Fat digestion and absorption
ACBD3	716.108028154174	726.549928681846	705.666127626503	0.97125620658551	-0.0420761821324955	0.825252487530561	1	8.19115	7.25414	8.34195	6.79403	GeneID:64746,Genbank:NM_022735.3,HGNC:HGNC:15453,MIM:606809	acyl-CoA binding domain containing 3	GO:0000062,GO:0000139,GO:0005739,GO:0005794,GO:0006694,GO:0016020,GO:0034237	fatty-acyl-CoA binding|Golgi membrane|mitochondrion|Golgi apparatus|steroid biosynthetic process|membrane|protein kinase A regulatory subunit binding
ACBD4	161.999645113817	140.820946148577	183.178344079057	1.30078904515944	0.379387012648045	0.126282522232369	1	0.944089	0.998282	1.21315	1.23732	GeneID:79777,Genbank:XM_017025088.1,HGNC:HGNC:23337	acyl-CoA binding domain containing 4	GO:0000062,GO:0008289	fatty-acyl-CoA binding|lipid binding
ACBD5	525.403076234351	536.560180204971	514.245972263731	0.958412478666016	-0.0612814025449108	0.738609158736494	1	2.47336	2.39927	2.70772	2.07226	GeneID:91452,Genbank:NM_001352570.1,HGNC:HGNC:23338,MIM:616618	acyl-CoA binding domain containing 5	GO:0000062,GO:0005778,GO:0008289,GO:0016021,GO:0030242	fatty-acyl-CoA binding|peroxisomal membrane|lipid binding|integral component of membrane|autophagy of peroxisome
ACBD6	1318.74390993831	1394.48644523011	1243.00137464651	0.891368560015938	-0.165906019183611	0.261875581330723	1	35.9703	34.8986	30.8817	33.5443	GeneID:84320,Genbank:NM_032360.3,HGNC:HGNC:23339,MIM:616352	acyl-CoA binding domain containing 6	GO:0000062,GO:0005829,GO:0006637,GO:0008289	fatty-acyl-CoA binding|cytosol|acyl-CoA metabolic process|lipid binding
ACBD7	298.821067111959	313.159332500734	284.482801723184	0.908428305334049	-0.138555435816514	0.496616615552281	1	3.80205	3.82073	3.61541	3.20516	GeneID:414149,Genbank:NM_001039844.2,HGNC:HGNC:17715	acyl-CoA binding domain containing 7	GO:0000062,GO:0008289	fatty-acyl-CoA binding|lipid binding
ACCS	21.4739856186427	14.3463408257104	28.6016304115751	1.99365334750151	0.995414578583969	0.133710071088175	1	0.096396	0.118706	0.21377	0.157523	GeneID:84680,Genbank:XM_024448723.1,HGNC:HGNC:23989,MIM:608405	1-aminocyclopropane-1-carboxylate synthase homolog (inactive)	GO:0003824,GO:0009058,GO:0030170,GO:0042802,GO:0042803	catalytic activity|biosynthetic process|pyridoxal phosphate binding|identical protein binding|protein homodimerization activity
ACCSL	0.269048838321152	0.538097676642304	0	0	-Inf	0.990703195066487	1	0.0175951	0	0	0	GeneID:390110,Genbank:NM_001031854.2,HGNC:HGNC:34391	1-aminocyclopropane-1-carboxylate synthase homolog (inactive) like	GO:0003824,GO:0009058,GO:0030170	catalytic activity|biosynthetic process|pyridoxal phosphate binding
ACD	712.465689162968	706.757001506521	718.174376819415	1.01615459809886	0.0231199109124075	0.907225716018924	1	13.3612	13.8892	13.4885	14.7763	GeneID:65057,Genbank:NM_001082487.1,HGNC:HGNC:25070,MIM:609377	ACD, shelterin complex subunit and telomerase recruitment factor	GO:0000723,GO:0000783,GO:0000784,GO:0005654,GO:0006886,GO:0016233,GO:0016604,GO:0031848,GO:0032202,GO:0032211,GO:0032212,GO:0042162,GO:0044877,GO:0051973,GO:0060381,GO:0070182,GO:0070187,GO:0070198,GO:0070200	telomere maintenance|nuclear telomere cap complex|nuclear chromosome, telomeric region|nucleoplasm|intracellular protein transport|telomere capping|nuclear body|protection from non-homologous end joining at telomere|telomere assembly|negative regulation of telomere maintenance via telomerase|positive regulation of telomere maintenance via telomerase|telomeric DNA binding|macromolecular complex bi…
ACE	2.04883350814404	2.64246210852658	1.45520490776151	0.550700387742901	-0.860660470610369	0.823907273591537	1	0.0233458	0.00674568	0.0216279	0	GeneID:1636,Genbank:NM_000789.3,HGNC:HGNC:2707,MIM:106180	angiotensin I converting enzyme			hsa04614,hsa04924,hsa05142,hsa05410	Renin-angiotensin system|Renin secretion|Chagas disease (American trypanosomiasis)|Hypertrophic cardiomyopathy (HCM)
ACE2	0.269048838321152	0.538097676642304	0	0	-Inf	0.990703195066487	1	0.0075081	0	0	0	GeneID:59272,Genbank:XM_011545551.3,HGNC:HGNC:13557,MIM:300335	angiotensin I converting enzyme 2			hsa04614,hsa04974	Renin-angiotensin system|Protein digestion and absorption
ACER2	40.6775261860927	46.4597136357248	34.8953387364607	0.751088114964796	-0.412945925409281	0.374473766903312	1	0.363263	0.274365	0.293947	0.221777	GeneID:340485,Genbank:NM_001010887.2,HGNC:HGNC:23675,MIM:613492	alkaline ceramidase 2	GO:0000139,GO:0001953,GO:0005794,GO:0006672,GO:0006919,GO:0008284,GO:0010942,GO:0017040,GO:0030148,GO:0030173,GO:0032526,GO:0033629,GO:0035690,GO:0046512,GO:0071633,GO:0090285	Golgi membrane|negative regulation of cell-matrix adhesion|Golgi apparatus|ceramide metabolic process|activation of cysteine-type endopeptidase activity involved in apoptotic process|positive regulation of cell proliferation|positive regulation of cell death|ceramidase activity|sphingolipid biosynthetic process|integral component of Golgi membrane|response to retinoic acid|negative regulation of …	hsa00600,hsa04071	Sphingolipid metabolism|Sphingolipid signaling pathway
ACER3	413.090443326169	452.009167385519	374.17171926682	0.827796748970997	-0.272651512244056	0.342177827158259	1	2.17326	1.6137	1.87384	1.35875	GeneID:55331,Genbank:NM_018367.6,HGNC:HGNC:16066,MIM:617036	alkaline ceramidase 3	GO:0005789,GO:0006672,GO:0008284,GO:0030148,GO:0030173,GO:0030176,GO:0046512,GO:0070774,GO:0071602	endoplasmic reticulum membrane|ceramide metabolic process|positive regulation of cell proliferation|sphingolipid biosynthetic process|integral component of Golgi membrane|integral component of endoplasmic reticulum membrane|sphingosine biosynthetic process|phytoceramidase activity|phytosphingosine biosynthetic process	hsa00600	Sphingolipid metabolism
ACHE	39.4006199536884	36.6298766321084	42.1713632752683	1.15128324615493	0.203242818310351	0.694899752901001	1	0.364038	0.542332	0.714438	0.35764	GeneID:43,Genbank:NM_001302622.1,HGNC:HGNC:108,MIM:100740	acetylcholinesterase (Cartwright blood group)			hsa00564,hsa04725	Glycerophospholipid metabolism|Cholinergic synapse
ACIN1	4442.60350115331	4666.49790587919	4218.70909642744	0.904041784978068	-0.145538639074913	0.276894133548235	1	15.9781	15.6981	14.811	14.2313	GeneID:22985,Genbank:NM_001164815.1,HGNC:HGNC:17066,MIM:604562	apoptotic chromatin condensation inducer 1	GO:0003676,GO:0003723,GO:0005634,GO:0005654,GO:0005730,GO:0005829,GO:0005886,GO:0006397,GO:0008380,GO:0016607,GO:0016887,GO:0019899,GO:0030218,GO:0030263,GO:0043065,GO:0045657,GO:0048025,GO:0061574,GO:0097194	nucleic acid binding|RNA binding|nucleus|nucleoplasm|nucleolus|cytosol|plasma membrane|mRNA processing|RNA splicing|nuclear speck|ATPase activity|enzyme binding|erythrocyte differentiation|apoptotic chromosome condensation|positive regulation of apoptotic process|positive regulation of monocyte differentiation|negative regulation of mRNA splicing, via spliceosome|ASAP complex|execution phase of a…	hsa03013,hsa03015,hsa03040	RNA transport|mRNA surveillance pathway|Spliceosome
ACKR2	4.52916259231833	4.69880026572591	4.35952491891075	0.92779532484283	-0.10812151841621	1	1	0.0775554	0.0525111	0.0182393	0.0850716	GeneID:1238,Genbank:NM_001296.4,HGNC:HGNC:1565,MIM:602648	atypical chemokine receptor 2	GO:0004950,GO:0005044,GO:0005654,GO:0005769,GO:0005829,GO:0005884,GO:0005886,GO:0005887,GO:0006935,GO:0006954,GO:0006955,GO:0007186,GO:0007275,GO:0016493,GO:0019957,GO:0031965,GO:0043231,GO:0055037	chemokine receptor activity|scavenger receptor activity|nucleoplasm|early endosome|cytosol|actin filament|plasma membrane|integral component of plasma membrane|chemotaxis|inflammatory response|immune response|G-protein coupled receptor signaling pathway|multicellular organism development|C-C chemokine receptor activity|C-C chemokine binding|nuclear membrane|intracellular membrane-bounded organell…
ACKR3	8.37616159013434	12.8761266198383	3.87619656043037	0.301037468399721	-1.73198503278497	0.0992169119416276	1	0.28368	0.23456	0.0613639	0.0570592	GeneID:57007,Genbank:XM_005246098.3,HGNC:HGNC:23692,MIM:610376	atypical chemokine receptor 3			hsa04060	Cytokine-cytokine receptor interaction
ACLY	10588.4985059005	12123.5214536688	9053.47555813229	0.746769459082581	-0.421265168570015	0.00329750519507857	0.215562625323993	78.9896	80.021	55.5853	65.4077	GeneID:47,Genbank:XM_017024688.1,HGNC:HGNC:115,MIM:108728	ATP citrate lyase			hsa00020	Citrate cycle (TCA cycle)
ACMSD	1.50986585944834	1.56626675524197	1.45346496365472	0.927980472541008	-0.107833647793846	1	1	0	0	0.00755377	0	GeneID:130013,Genbank:XM_005263586.4,HGNC:HGNC:19288,MIM:608889	aminocarboxymuconate semialdehyde decarboxylase	GO:0001760,GO:0005829,GO:0006569,GO:0008270,GO:0016787,GO:0051259,GO:0070062,GO:1904985,GO:1905004,GO:1905012	aminocarboxymuconate-semialdehyde decarboxylase activity|cytosol|tryptophan catabolic process|zinc ion binding|hydrolase activity|protein oligomerization|extracellular exosome|negative regulation of quinolinate biosynthetic process|picolinic acid biosynthetic process|regulation of 'de novo' NAD biosynthetic process from tryptophan	hsa00380	Tryptophan metabolism
ACO1	1336.70622170886	1316.10546388311	1357.30697953462	1.03130563376733	0.0444719476205709	0.805577995352747	1	13.2875	13.5238	12.4639	15.2507	GeneID:48,Genbank:NM_001278352.1,HGNC:HGNC:117,MIM:100880	aconitase 1			hsa00020,hsa00630	Citrate cycle (TCA cycle)|Glyoxylate and dicarboxylate metabolism
ACO2	3614.9440123312	2872.78694285175	4357.10108181065	1.51668089854427	0.60091758228001	1.02171536556175e-05	0.0045454981374547	26.7622	28.9657	42.4995	44.6071	GeneID:50,Genbank:XM_024452250.1,HGNC:HGNC:118,MIM:100850	aconitase 2			hsa00020,hsa00630	Citrate cycle (TCA cycle)|Glyoxylate and dicarboxylate metabolism
ACOT1	2.20964866822144	1.02816907859967	3.3911282578432	3.29822042738517	1.7216878205063	0.50984760331402	1	0.0222788	0.0200935	0.0419863	0.0975473	GeneID:641371,Genbank:XM_017021591.1,HGNC:HGNC:33128,MIM:614313	acyl-CoA thioesterase 1	GO:0000038,GO:0001676,GO:0005102,GO:0005739,GO:0005759,GO:0006637,GO:0016290,GO:0047617,GO:0052689,GO:0070062,GO:0102991	very long-chain fatty acid metabolic process|long-chain fatty acid metabolic process|receptor binding|mitochondrion|mitochondrial matrix|acyl-CoA metabolic process|palmitoyl-CoA hydrolase activity|acyl-CoA hydrolase activity|carboxylic ester hydrolase activity|extracellular exosome|myristoyl-CoA hydrolase activity	hsa00062,hsa01040	Fatty acid elongation|Biosynthesis of unsaturated fatty acids
ACOT11	15.727719855504	19.8233701415033	11.6320695695047	0.586785671985772	-0.769094450882604	0.312098414569612	1	0.197602	0.114352	0.08578	0.114408	GeneID:26027,Genbank:NM_015547.3,HGNC:HGNC:18156,MIM:606803	acyl-CoA thioesterase 11	GO:0005829,GO:0006631,GO:0006637,GO:0008289,GO:0009266,GO:0009409,GO:0035556,GO:0047617,GO:0052689,GO:0070062	cytosol|fatty acid metabolic process|acyl-CoA metabolic process|lipid binding|response to temperature stimulus|response to cold|intracellular signal transduction|acyl-CoA hydrolase activity|carboxylic ester hydrolase activity|extracellular exosome
ACOT12	0.732170567224248	0.980142803914724	0.484198330533773	0.494007943128152	-1.01739385587201	0.981054425361989	1	0	0.0174076	0	0	GeneID:134526,Genbank:XM_017009047.1,HGNC:HGNC:24436,MIM:614315	acyl-CoA thioesterase 12	GO:0003986,GO:0005524,GO:0005829,GO:0006084,GO:0006090,GO:0006631,GO:0006637,GO:0008289,GO:0047617,GO:0052689	acetyl-CoA hydrolase activity|ATP binding|cytosol|acetyl-CoA metabolic process|pyruvate metabolic process|fatty acid metabolic process|acyl-CoA metabolic process|lipid binding|acyl-CoA hydrolase activity|carboxylic ester hydrolase activity	hsa00620	Pyruvate metabolism
ACOT13	743.897061696805	695.937213043882	791.856910349728	1.13782809067834	0.186282603812811	0.255507116559341	1	3.50201	4.5329	4.61683	4.8558	GeneID:55856,Genbank:NM_001160094.1,HGNC:HGNC:20999,MIM:615652	acyl-CoA thioesterase 13	GO:0005634,GO:0005737,GO:0005739,GO:0005819,GO:0005829,GO:0006637,GO:0047617,GO:0051289,GO:0070062	nucleus|cytoplasm|mitochondrion|spindle|cytosol|acyl-CoA metabolic process|acyl-CoA hydrolase activity|protein homotetramerization|extracellular exosome
ACOT2	466.689203908156	439.557502584447	493.820905231866	1.12345006586935	0.167936002289418	0.355774379044424	1	9.05666	8.95336	9.91914	10.6187	GeneID:10965,Genbank:NM_006821.5,HGNC:HGNC:18431,MIM:609972	acyl-CoA thioesterase 2	GO:0000038,GO:0001676,GO:0005102,GO:0005739,GO:0005759,GO:0006637,GO:0016290,GO:0047617,GO:0052689,GO:0070062,GO:0102991	very long-chain fatty acid metabolic process|long-chain fatty acid metabolic process|receptor binding|mitochondrion|mitochondrial matrix|acyl-CoA metabolic process|palmitoyl-CoA hydrolase activity|acyl-CoA hydrolase activity|carboxylic ester hydrolase activity|extracellular exosome|myristoyl-CoA hydrolase activity	hsa00062,hsa01040,hsa04913	Fatty acid elongation|Biosynthesis of unsaturated fatty acids|Ovarian steroidogenesis
ACOT4	0.242099165266886	0	0.484198330533773	Inf	Inf	1	1	0	0	0	0	GeneID:122970,Genbank:NM_152331.3,HGNC:HGNC:19748,MIM:614314	acyl-CoA thioesterase 4	GO:0000038,GO:0001676,GO:0004778,GO:0005102,GO:0005777,GO:0005782,GO:0006104,GO:0006637,GO:0016290,GO:0032788,GO:0032789,GO:0043648,GO:0043649,GO:0046459,GO:0047617,GO:0052689,GO:0102991	very long-chain fatty acid metabolic process|long-chain fatty acid metabolic process|succinyl-CoA hydrolase activity|receptor binding|peroxisome|peroxisomal matrix|succinyl-CoA metabolic process|acyl-CoA metabolic process|palmitoyl-CoA hydrolase activity|saturated monocarboxylic acid metabolic process|unsaturated monocarboxylic acid metabolic process|dicarboxylic acid metabolic process|dicarboxyl…	hsa00062,hsa01040	Fatty acid elongation|Biosynthesis of unsaturated fatty acids
ACOT7	3146.35214038218	3089.94234084524	3202.76193991913	1.03651187842005	0.0517366498187687	0.725917598803443	1	49.0636	51.5185	52.3948	55.8582	GeneID:11332,Genbank:NM_007274.3,HGNC:HGNC:24157,MIM:602587	acyl-CoA thioesterase 7	GO:0000062,GO:0005654,GO:0005739,GO:0005829,GO:0006637,GO:0015937,GO:0016290,GO:0036042,GO:0036114,GO:0036116,GO:0042803,GO:0047617,GO:0051792,GO:0052689,GO:0070062,GO:0102991,GO:1900535	fatty-acyl-CoA binding|nucleoplasm|mitochondrion|cytosol|acyl-CoA metabolic process|coenzyme A biosynthetic process|palmitoyl-CoA hydrolase activity|long-chain fatty acyl-CoA binding|medium-chain fatty-acyl-CoA catabolic process|long-chain fatty-acyl-CoA catabolic process|protein homodimerization activity|acyl-CoA hydrolase activity|medium-chain fatty acid biosynthetic process|carboxylic ester hy…	hsa00062,hsa01040	Fatty acid elongation|Biosynthesis of unsaturated fatty acids
ACOT8	518.050418711703	496.241072076375	539.85976534703	1.08789819248162	0.121543552843587	0.488160977622618	1	14.2644	14.2459	15.502	15.2527	GeneID:10005,Genbank:NM_005469.3,HGNC:HGNC:15919,MIM:608123	acyl-CoA thioesterase 8	GO:0003986,GO:0005102,GO:0005739,GO:0005782,GO:0006637,GO:0006699,GO:0009062,GO:0016032,GO:0016289,GO:0016290,GO:0016559,GO:0033540,GO:0033882,GO:0036109,GO:0043649,GO:0045225,GO:0047617,GO:0052689,GO:0052815	acetyl-CoA hydrolase activity|receptor binding|mitochondrion|peroxisomal matrix|acyl-CoA metabolic process|bile acid biosynthetic process|fatty acid catabolic process|viral process|CoA hydrolase activity|palmitoyl-CoA hydrolase activity|peroxisome fission|fatty acid beta-oxidation using acyl-CoA oxidase|choloyl-CoA hydrolase activity|alpha-linolenic acid metabolic process|dicarboxylic acid catabo…	hsa00120,hsa04146	Primary bile acid biosynthesis|Peroxisome
ACOT9	773.277456977419	759.020119725725	787.534794229113	1.03756774525778	0.0532055365141919	0.743459598017572	1	5.72387	5.93652	6.39765	6.06566	GeneID:23597,Genbank:NM_001330259.1,HGNC:HGNC:17152,MIM:300862	acyl-CoA thioesterase 9	GO:0003986,GO:0005739,GO:0005759,GO:0006637,GO:0047617,GO:0052689	acetyl-CoA hydrolase activity|mitochondrion|mitochondrial matrix|acyl-CoA metabolic process|acyl-CoA hydrolase activity|carboxylic ester hydrolase activity
ACOX1	1042.364186022	1065.03029495095	1019.69807709305	0.957435748003782	-0.0627524215798816	0.682077684314448	1	4.97154	4.97385	5.16287	4.50509	GeneID:51,Genbank:NM_004035.6,HGNC:HGNC:119,MIM:609751	acyl-CoA oxidase 1	GO:0000038,GO:0003995,GO:0003997,GO:0005102,GO:0005634,GO:0005654,GO:0005730,GO:0005739,GO:0005777,GO:0005778,GO:0005782,GO:0005886,GO:0006091,GO:0006629,GO:0006693,GO:0007283,GO:0016020,GO:0016401,GO:0016559,GO:0019216,GO:0019395,GO:0030165,GO:0033539,GO:0033540,GO:0036109,GO:0043231,GO:0047485,GO:0050660,GO:0055088,GO:0071949,GO:2000189	very long-chain fatty acid metabolic process|acyl-CoA dehydrogenase activity|acyl-CoA oxidase activity|receptor binding|nucleus|nucleoplasm|nucleolus|mitochondrion|peroxisome|peroxisomal membrane|peroxisomal matrix|plasma membrane|generation of precursor metabolites and energy|lipid metabolic process|prostaglandin metabolic process|spermatogenesis|membrane|palmitoyl-CoA oxidase activity|peroxisom…	hsa00071,hsa00592,hsa01040,hsa03320,hsa04024,hsa04146	Fatty acid degradation|alpha-Linolenic acid metabolism|Biosynthesis of unsaturated fatty acids|PPAR signaling pathway|cAMP signaling pathway|Peroxisome
ACOX2	31.7009800459041	25.1181030136644	38.2838570781438	1.52415399591749	0.608008675746229	0.233680271381382	1	0.302214	0.235467	0.464573	0.525119	GeneID:8309,Genbank:NM_003500.3,HGNC:HGNC:120,MIM:601641	acyl-CoA oxidase 2	GO:0003995,GO:0003997,GO:0005102,GO:0005777,GO:0005782,GO:0005829,GO:0006699,GO:0010942,GO:0016402,GO:0033539,GO:0033540,GO:0033791,GO:0042803,GO:0043231,GO:0050660,GO:0071949,GO:1902884	acyl-CoA dehydrogenase activity|acyl-CoA oxidase activity|receptor binding|peroxisome|peroxisomal matrix|cytosol|bile acid biosynthetic process|positive regulation of cell death|pristanoyl-CoA oxidase activity|fatty acid beta-oxidation using acyl-CoA dehydrogenase|fatty acid beta-oxidation using acyl-CoA oxidase|3alpha,7alpha,12alpha-trihydroxy-5beta-cholestanoyl-CoA 24-hydroxylase activity|prote…	hsa00120,hsa03320,hsa04146	Primary bile acid biosynthesis|PPAR signaling pathway|Peroxisome
ACOX3	425.796437601233	407.232407365477	444.360467836989	1.09117167445417	0.12587809927778	0.510985968619024	1	2.81561	2.92564	2.97669	3.63623	GeneID:8310,Genbank:XM_011513566.1,HGNC:HGNC:121,MIM:603402	acyl-CoA oxidase 3, pristanoyl	GO:0003995,GO:0005102,GO:0005739,GO:0005777,GO:0005782,GO:0016020,GO:0016402,GO:0033539,GO:0033540,GO:0050660,GO:0071949	acyl-CoA dehydrogenase activity|receptor binding|mitochondrion|peroxisome|peroxisomal matrix|membrane|pristanoyl-CoA oxidase activity|fatty acid beta-oxidation using acyl-CoA dehydrogenase|fatty acid beta-oxidation using acyl-CoA oxidase|flavin adenine dinucleotide binding|FAD binding	hsa00071,hsa00592,hsa01040,hsa03320,hsa04024,hsa04146	Fatty acid degradation|alpha-Linolenic acid metabolism|Biosynthesis of unsaturated fatty acids|PPAR signaling pathway|cAMP signaling pathway|Peroxisome
ACOXL	2.22139481106861	2.98845468642911	1.45433493570811	0.486651158644767	-1.03904010497772	0.699608453666305	1	0.00278277	0.0130562	0.00532236	0	GeneID:55289,Genbank:XM_011511404.3,HGNC:HGNC:25621	acyl-CoA oxidase like	GO:0003995,GO:0005782,GO:0016402,GO:0033539,GO:0033540,GO:0050660	acyl-CoA dehydrogenase activity|peroxisomal matrix|pristanoyl-CoA oxidase activity|fatty acid beta-oxidation using acyl-CoA dehydrogenase|fatty acid beta-oxidation using acyl-CoA oxidase|flavin adenine dinucleotide binding
ACP1	1803.19781835871	1874.40229056359	1731.99334615384	0.924024343585854	-0.113997234687633	0.419680200978696	1	33.9179	35.3941	31.3032	32.4293	GeneID:52,Genbank:NM_004300.3,HGNC:HGNC:122,MIM:171500	acid phosphatase 1	GO:0003993,GO:0004726,GO:0005737,GO:0005829,GO:0009898,GO:0042383,GO:0070062	acid phosphatase activity|non-membrane spanning protein tyrosine phosphatase activity|cytoplasm|cytosol|cytoplasmic side of plasma membrane|sarcolemma|extracellular exosome	hsa00730,hsa00740,hsa04520	Thiamine metabolism|Riboflavin metabolism|Adherens junction
ACP2	1707.54475190428	1669.48988596478	1745.59961784377	1.04558861513259	0.0643153375799731	0.668285642581929	1	19.5406	20.2926	22.6076	22.1896	GeneID:53,Genbank:NM_001302490.1,HGNC:HGNC:123,MIM:171650	acid phosphatase 2, lysosomal	GO:0001501,GO:0003993,GO:0005764,GO:0005765,GO:0007040,GO:0016020,GO:0016021,GO:0043202,GO:0070062	skeletal system development|acid phosphatase activity|lysosome|lysosomal membrane|lysosome organization|membrane|integral component of membrane|lysosomal lumen|extracellular exosome	hsa00740,hsa04142	Riboflavin metabolism|Lysosome
ACP4	0.242099165266886	0	0.484198330533773	Inf	Inf	1	1	0	0	0	0	GeneID:93650,Genbank:NM_033068.2,HGNC:HGNC:14376,MIM:606362	acid phosphatase 4	GO:0003993,GO:0016021,GO:0042476	acid phosphatase activity|integral component of membrane|odontogenesis
ACP5	90.8283355206397	87.1640489626549	94.4926220786245	1.08407793354241	0.116468474674856	0.74407570112887	1	1.49771	1.97709	1.70953	2.07822	GeneID:54,Genbank:NM_001111036.2,HGNC:HGNC:124,MIM:171640	acid phosphatase 5, tartrate resistant			hsa00740,hsa04142,hsa04380,hsa05323	Riboflavin metabolism|Lysosome|Osteoclast differentiation|Rheumatoid arthritis
ACP6	1231.3120344882	1108.0987433934	1354.525325583	1.2223868438249	0.289700921285125	0.0522613295522809	0.836181272836494	3.87062	3.99629	4.96859	4.71797	GeneID:51205,Genbank:XM_011509601.3,HGNC:HGNC:29609,MIM:611471	acid phosphatase 6, lysophosphatidic	GO:0003993,GO:0005737,GO:0005739,GO:0005759,GO:0006644,GO:0006654,GO:0052642,GO:2001311	acid phosphatase activity|cytoplasm|mitochondrion|mitochondrial matrix|phospholipid metabolic process|phosphatidic acid biosynthetic process|lysophosphatidic acid phosphatase activity|lysobisphosphatidic acid metabolic process
ACPP	3.52154926370123	6.07296192222811	0.97013660517434	0.159746861185391	-2.64614051048666	0.153171044286477	1	0.0182221	0.0692718	0.0174675	0	GeneID:55,Genbank:NM_001134194.1,HGNC:HGNC:125,MIM:171790	acid phosphatase, prostate	GO:0003993,GO:0005615,GO:0005622,GO:0005634,GO:0005765,GO:0005886,GO:0006144,GO:0006772,GO:0008253,GO:0009117,GO:0012506,GO:0016021,GO:0016311,GO:0016791,GO:0030175,GO:0035577,GO:0042131,GO:0042802,GO:0042803,GO:0043312,GO:0046085,GO:0051289,GO:0051930,GO:0052642,GO:0060168,GO:0070062	acid phosphatase activity|extracellular space|intracellular|nucleus|lysosomal membrane|plasma membrane|purine nucleobase metabolic process|thiamine metabolic process|5'-nucleotidase activity|nucleotide metabolic process|vesicle membrane|integral component of membrane|dephosphorylation|phosphatase activity|filopodium|azurophil granule membrane|thiamine phosphate phosphatase activity|identical prot…
ACRBP	0.484633316560471	0	0.969266633120943	Inf	Inf	0.786368128793178	1	0	0	0	0.0174106	GeneID:84519,Genbank:NM_032489.2,HGNC:HGNC:17195,MIM:608352	acrosin binding protein	GO:0001669,GO:0002080,GO:0005576,GO:0005634,GO:0048240	acrosomal vesicle|acrosomal membrane|extracellular region|nucleus|sperm capacitation
ACSBG1	94.7919269400263	108.188075971282	81.3957779087709	0.752354427029252	-0.41051563290844	0.439142622788292	1	0.557798	0.354276	0.248061	0.433867	GeneID:23205,Genbank:XM_017022025.2,HGNC:HGNC:29567,MIM:614362	acyl-CoA synthetase bubblegum family member 1	GO:0000038,GO:0001676,GO:0004467,GO:0005524,GO:0005737,GO:0005783,GO:0005829,GO:0031410,GO:0031957,GO:0035338,GO:0042552,GO:0051384,GO:0102391	very long-chain fatty acid metabolic process|long-chain fatty acid metabolic process|long-chain fatty acid-CoA ligase activity|ATP binding|cytoplasm|endoplasmic reticulum|cytosol|cytoplasmic vesicle|very long-chain fatty acid-CoA ligase activity|long-chain fatty-acyl-CoA biosynthetic process|myelination|response to glucocorticoid|decanoate--CoA ligase activity	hsa00061,hsa00071,hsa03320,hsa04920	Fatty acid biosynthesis|Fatty acid degradation|PPAR signaling pathway|Adipocytokine signaling pathway
ACSBG2	0.245035700978681	0.490071401957362	0	0	-Inf	0.990702733019119	1	0	0	0	0	GeneID:81616,Genbank:NM_001289177.1,HGNC:HGNC:24174,MIM:614363	acyl-CoA synthetase bubblegum family member 2	GO:0004467,GO:0005524,GO:0005737,GO:0005739,GO:0005829,GO:0006631,GO:0007275,GO:0007283,GO:0016020,GO:0030154,GO:0031957,GO:0035338,GO:0047617,GO:0102391	long-chain fatty acid-CoA ligase activity|ATP binding|cytoplasm|mitochondrion|cytosol|fatty acid metabolic process|multicellular organism development|spermatogenesis|membrane|cell differentiation|very long-chain fatty acid-CoA ligase activity|long-chain fatty-acyl-CoA biosynthetic process|acyl-CoA hydrolase activity|decanoate--CoA ligase activity	hsa00061,hsa00071,hsa03320,hsa04920	Fatty acid biosynthesis|Fatty acid degradation|PPAR signaling pathway|Adipocytokine signaling pathway
ACSF2	391.855086052207	327.727204390508	455.982967713906	1.39134915138315	0.476484501663733	0.058890166849801	0.879410748501007	2.88303	3.218	4.0751	4.72961	GeneID:80221,Genbank:NM_001288968.1,HGNC:HGNC:26101,MIM:610465	acyl-CoA synthetase family member 2	GO:0003996,GO:0005524,GO:0005759,GO:0006631,GO:0006637	acyl-CoA ligase activity|ATP binding|mitochondrial matrix|fatty acid metabolic process|acyl-CoA metabolic process
ACSF3	493.505478550289	512.577124475239	474.43383262534	0.925585263117333	-0.111562200403925	0.506352909668885	1	0.755311	0.809462	0.751981	0.811382	GeneID:197322,Genbank:NM_001243279.2,HGNC:HGNC:27288,MIM:614245	acyl-CoA synthetase family member 3	GO:0005524,GO:0005739,GO:0005759,GO:0006631,GO:0006633,GO:0016878,GO:0031957,GO:0035338,GO:0090409,GO:0090410	ATP binding|mitochondrion|mitochondrial matrix|fatty acid metabolic process|fatty acid biosynthetic process|acid-thiol ligase activity|very long-chain fatty acid-CoA ligase activity|long-chain fatty-acyl-CoA biosynthetic process|malonyl-CoA synthetase activity|malonate catabolic process	hsa00280	Valine, leucine and isoleucine degradation
ACSL1	320.06009618779	320.260463501562	319.859728874018	0.998748722764083	-0.00180634181606081	1	1	2.06865	2.1337	2.32392	2.0253	GeneID:2180,Genbank:XM_017007887.1,HGNC:HGNC:3569,MIM:152425	acyl-CoA synthetase long chain family member 1	GO:0001676,GO:0004467,GO:0005524,GO:0005739,GO:0005741,GO:0005778,GO:0005789,GO:0005886,GO:0006641,GO:0007584,GO:0008610,GO:0014070,GO:0016020,GO:0016021,GO:0019216,GO:0033211,GO:0034201,GO:0035338,GO:0036109,GO:0042178,GO:0042493,GO:0043651,GO:0044539,GO:0071902,GO:0102391	long-chain fatty acid metabolic process|long-chain fatty acid-CoA ligase activity|ATP binding|mitochondrion|mitochondrial outer membrane|peroxisomal membrane|endoplasmic reticulum membrane|plasma membrane|triglyceride metabolic process|response to nutrient|lipid biosynthetic process|response to organic cyclic compound|membrane|integral component of membrane|regulation of lipid metabolic process|a…	hsa00061,hsa00071,hsa03320,hsa04146,hsa04216,hsa04714,hsa04920	Fatty acid biosynthesis|Fatty acid degradation|PPAR signaling pathway|Peroxisome|Ferroptosis|Thermogenesis|Adipocytokine signaling pathway
ACSL3	1739.69248264085	1807.77895486014	1671.60601042155	0.924673896621877	-0.112983432692212	0.551862436515677	1	13.8221	11.9391	13.1917	10.543	GeneID:2181,Genbank:NM_004457.4,HGNC:HGNC:3570,MIM:602371	acyl-CoA synthetase long chain family member 3	GO:0004467,GO:0005524,GO:0005741,GO:0005778,GO:0005783,GO:0005789,GO:0005794,GO:0005811,GO:0006633,GO:0007420,GO:0007584,GO:0014070,GO:0016020,GO:0016021,GO:0019901,GO:0019904,GO:0034379,GO:0035338,GO:0042998,GO:0044539,GO:0048471,GO:0051047,GO:0102391,GO:2001247	long-chain fatty acid-CoA ligase activity|ATP binding|mitochondrial outer membrane|peroxisomal membrane|endoplasmic reticulum|endoplasmic reticulum membrane|Golgi apparatus|lipid droplet|fatty acid biosynthetic process|brain development|response to nutrient|response to organic cyclic compound|membrane|integral component of membrane|protein kinase binding|protein domain specific binding|very-low-d…	hsa00061,hsa00071,hsa03320,hsa04146,hsa04216,hsa04714,hsa04920	Fatty acid biosynthesis|Fatty acid degradation|PPAR signaling pathway|Peroxisome|Ferroptosis|Thermogenesis|Adipocytokine signaling pathway
ACSL4	1350.08560295716	1495.20574631074	1204.96545960358	0.80588605452909	-0.311352226589259	0.269222621324096	1	12.1157	10.4703	11.1359	7.37	GeneID:2182,Genbank:NM_001318510.1,HGNC:HGNC:3571,MIM:300157	acyl-CoA synthetase long chain family member 4	GO:0004467,GO:0005524,GO:0005737,GO:0005741,GO:0005778,GO:0005789,GO:0005811,GO:0006629,GO:0006641,GO:0007584,GO:0008610,GO:0015908,GO:0016020,GO:0016021,GO:0030182,GO:0030307,GO:0031957,GO:0032307,GO:0035338,GO:0043025,GO:0044233,GO:0047676,GO:0060136,GO:0060996,GO:0070062,GO:0070672,GO:0102391	long-chain fatty acid-CoA ligase activity|ATP binding|cytoplasm|mitochondrial outer membrane|peroxisomal membrane|endoplasmic reticulum membrane|lipid droplet|lipid metabolic process|triglyceride metabolic process|response to nutrient|lipid biosynthetic process|fatty acid transport|membrane|integral component of membrane|neuron differentiation|positive regulation of cell growth|very long-chain fa…	hsa00061,hsa00071,hsa03320,hsa04146,hsa04216,hsa04714,hsa04920	Fatty acid biosynthesis|Fatty acid degradation|PPAR signaling pathway|Peroxisome|Ferroptosis|Thermogenesis|Adipocytokine signaling pathway
ACSL5	4.4684343371114	6.51500704950053	2.42186162472226	0.371735841008481	-1.42765030216143	0.338995356252256	1	0.0209385	0.0682854	0.0099751	0.0371964	GeneID:51703,Genbank:NM_203379.1,HGNC:HGNC:16526,MIM:605677	acyl-CoA synthetase long chain family member 5	GO:0001676,GO:0004467,GO:0005524,GO:0005634,GO:0005730,GO:0005739,GO:0005741,GO:0005743,GO:0005783,GO:0005789,GO:0016020,GO:0016021,GO:0035338,GO:0102391,GO:2001236	long-chain fatty acid metabolic process|long-chain fatty acid-CoA ligase activity|ATP binding|nucleus|nucleolus|mitochondrion|mitochondrial outer membrane|mitochondrial inner membrane|endoplasmic reticulum|endoplasmic reticulum membrane|membrane|integral component of membrane|long-chain fatty-acyl-CoA biosynthetic process|decanoate--CoA ligase activity|regulation of extrinsic apoptotic signaling …	hsa00061,hsa00071,hsa03320,hsa04146,hsa04216,hsa04714,hsa04920	Fatty acid biosynthesis|Fatty acid degradation|PPAR signaling pathway|Peroxisome|Ferroptosis|Thermogenesis|Adipocytokine signaling pathway
ACSL6	11.6621139781155	15.5666150030498	7.75761295318113	0.498349381137855	-1.00477055800635	0.25181708450723	1	0.0938152	0.0638916	0.0709076	0.0179931	GeneID:23305,Genbank:NM_001205250.1,HGNC:HGNC:16496,MIM:604443	acyl-CoA synthetase long chain family member 6	GO:0001676,GO:0004467,GO:0005524,GO:0005741,GO:0005778,GO:0005789,GO:0005886,GO:0006637,GO:0016020,GO:0016021,GO:0019899,GO:0035338,GO:0042803,GO:0102391	long-chain fatty acid metabolic process|long-chain fatty acid-CoA ligase activity|ATP binding|mitochondrial outer membrane|peroxisomal membrane|endoplasmic reticulum membrane|plasma membrane|acyl-CoA metabolic process|membrane|integral component of membrane|enzyme binding|long-chain fatty-acyl-CoA biosynthetic process|protein homodimerization activity|decanoate--CoA ligase activity	hsa00061,hsa00071,hsa03320,hsa04146,hsa04216,hsa04714,hsa04920	Fatty acid biosynthesis|Fatty acid degradation|PPAR signaling pathway|Peroxisome|Ferroptosis|Thermogenesis|Adipocytokine signaling pathway
ACSM3	7.34809128335089	11.7901226114458	2.90605995525603	0.246482589793838	-2.02044234891362	0.475769869921662	1	0.131824	0.00969062	0	0.036185	GeneID:6296,Genbank:XM_024450369.1,HGNC:HGNC:10522,MIM:145505	acyl-CoA synthetase medium chain family member 3	GO:0003996,GO:0004321,GO:0005524,GO:0005759,GO:0006633,GO:0006637,GO:0008217,GO:0015645,GO:0042632,GO:0046872,GO:0047760	acyl-CoA ligase activity|fatty-acyl-CoA synthase activity|ATP binding|mitochondrial matrix|fatty acid biosynthetic process|acyl-CoA metabolic process|regulation of blood pressure|fatty acid ligase activity|cholesterol homeostasis|metal ion binding|butyrate-CoA ligase activity	hsa00650	Butanoate metabolism
ACSM6	1.45346496365472	0	2.90692992730943	Inf	Inf	0.254687062456722	1	0	0	0.0449617	0.0418247	GeneID:142827,Genbank:NM_207321.2,HGNC:HGNC:31665	acyl-CoA synthetase medium chain family member 6	GO:0003996,GO:0004321,GO:0005524,GO:0005525,GO:0005759,GO:0006633,GO:0006637,GO:0015645,GO:0031647,GO:0046872,GO:0047760,GO:1903955	acyl-CoA ligase activity|fatty-acyl-CoA synthase activity|ATP binding|GTP binding|mitochondrial matrix|fatty acid biosynthetic process|acyl-CoA metabolic process|fatty acid ligase activity|regulation of protein stability|metal ion binding|butyrate-CoA ligase activity|positive regulation of protein targeting to mitochondrion	hsa00650	Butanoate metabolism
ACSS1	104.849178570275	103.066847888499	106.631509252051	1.03458591619498	0.0490534573985907	0.885253273506633	1	0.865042	1.01588	1.16505	0.900141	GeneID:84532,Genbank:NM_001252675.1,HGNC:HGNC:16091,MIM:614355	acyl-CoA synthetase short chain family member 1	GO:0003987,GO:0005524,GO:0005759,GO:0006069,GO:0006085,GO:0016208,GO:0019413,GO:0019427,GO:0019542	acetate-CoA ligase activity|ATP binding|mitochondrial matrix|ethanol oxidation|acetyl-CoA biosynthetic process|AMP binding|acetate biosynthetic process|acetyl-CoA biosynthetic process from acetate|propionate biosynthetic process	hsa00010,hsa00620,hsa00630,hsa00640	Glycolysis / Gluconeogenesis|Pyruvate metabolism|Glyoxylate and dicarboxylate metabolism|Propanoate metabolism
ACSS2	569.445591631894	537.021842642459	601.869340621329	1.12075392997011	0.164469558267436	0.333064724723963	1	4.66778	4.78653	5.31283	5.85086	GeneID:55902,Genbank:XM_011528911.1,HGNC:HGNC:15814,MIM:605832	acyl-CoA synthetase short chain family member 2	GO:0003987,GO:0005524,GO:0005654,GO:0005737,GO:0005759,GO:0005829,GO:0006069,GO:0007005,GO:0008610,GO:0016208,GO:0019413,GO:0019427,GO:0019542,GO:0043231	acetate-CoA ligase activity|ATP binding|nucleoplasm|cytoplasm|mitochondrial matrix|cytosol|ethanol oxidation|mitochondrion organization|lipid biosynthetic process|AMP binding|acetate biosynthetic process|acetyl-CoA biosynthetic process from acetate|propionate biosynthetic process|intracellular membrane-bounded organelle	hsa00010,hsa00620,hsa00630,hsa00640	Glycolysis / Gluconeogenesis|Pyruvate metabolism|Glyoxylate and dicarboxylate metabolism|Propanoate metabolism
ACSS3	389.827179901333	385.649648369137	394.00471143353	1.02166490517942	0.0309220857974028	0.85121774989095	1	3.1331	2.79935	3.37409	2.83922	GeneID:79611,Genbank:NM_001330243.1,HGNC:HGNC:24723,MIM:614356	acyl-CoA synthetase short chain family member 3	GO:0003987,GO:0005524,GO:0005759,GO:0046951	acetate-CoA ligase activity|ATP binding|mitochondrial matrix|ketone body biosynthetic process	hsa00640	Propanoate metabolism
ACTA1	0.971768182806039	0.490071401957362	1.45346496365472	2.96582285326082	1.56843242909583	0.837471602739444	1	0	0.0247172	0	0.0249679	GeneID:58,Genbank:NM_001100.3,HGNC:HGNC:129,MIM:102610	actin, alpha 1, skeletal muscle	GO:0001725,GO:0005524,GO:0005865,GO:0005884,GO:0030240,GO:0048741	stress fiber|ATP binding|striated muscle thin filament|actin filament|skeletal muscle thin filament assembly|skeletal muscle fiber development
ACTA2	244.832918559798	192.085321254506	297.580515865091	1.54921007977912	0.631532793259197	0.00319334415436531	0.212218257163132	3.01804	3.11265	5.49402	4.45907	GeneID:59,Genbank:NM_001320855.1,HGNC:HGNC:130,MIM:102620	actin, alpha 2, smooth muscle, aorta	GO:0001725,GO:0005524,GO:0005615,GO:0005737,GO:0005856,GO:0006936,GO:0008217,GO:0009615,GO:0010628,GO:0014829,GO:0015629,GO:0019901,GO:0030027,GO:0030175,GO:0030485,GO:0043234,GO:0044297,GO:0061041,GO:0061870,GO:0061874,GO:0070062,GO:0070374,GO:0072144,GO:0090131,GO:2000491	stress fiber|ATP binding|extracellular space|cytoplasm|cytoskeleton|muscle contraction|regulation of blood pressure|response to virus|positive regulation of gene expression|vascular smooth muscle contraction|actin cytoskeleton|protein kinase binding|lamellipodium|filopodium|smooth muscle contractile fiber|protein complex|cell body|regulation of wound healing|positive regulation of hepatic stellat…	hsa04270,hsa04371,hsa04926	Vascular smooth muscle contraction|Apelin signaling pathway|Relaxin signaling pathway
ACTB	176718.032641762	169691.077605778	183744.987677746	1.08282055998618	0.114794186005463	0.378107842656706	1	3713.42	3729.54	4174.2	4080.55	GeneID:60,Genbank:NM_001101.4,HGNC:HGNC:132,MIM:102630	actin beta	GO:0000790,GO:0001725,GO:0001895,GO:0002102,GO:0005524,GO:0005615,GO:0005634,GO:0005829,GO:0005856,GO:0005886,GO:0005925,GO:0007409,GO:0007623,GO:0009612,GO:0014069,GO:0015629,GO:0016020,GO:0019894,GO:0019901,GO:0021762,GO:0030424,GO:0030529,GO:0030863,GO:0030957,GO:0031982,GO:0032091,GO:0035267,GO:0035902,GO:0036464,GO:0042802,GO:0043044,GO:0043209,GO:0043234,GO:0045121,GO:0050998,GO:0060041,GO:…	nuclear chromatin|stress fiber|retina homeostasis|podosome|ATP binding|extracellular space|nucleus|cytosol|cytoskeleton|plasma membrane|focal adhesion|axonogenesis|circadian rhythm|response to mechanical stimulus|postsynaptic density|actin cytoskeleton|membrane|kinesin binding|protein kinase binding|substantia nigra development|axon|intracellular ribonucleoprotein complex|cortical cytoskeleton|Ta…	hsa04015,hsa04145,hsa04210,hsa04390,hsa04510,hsa04520,hsa04530,hsa04611,hsa04670,hsa04714,hsa04810,hsa04919,hsa04921,hsa04971,hsa05100,hsa05110,hsa05130,hsa05131,hsa05132,hsa05164,hsa05205,hsa05225,hsa05410,hsa05412,hsa05414,hsa05416,hsa05418	Rap1 signaling pathway|Phagosome|Apoptosis|Hippo signaling pathway|Focal adhesion|Adherens junction|Tight junction|Platelet activation|Leukocyte transendothelial migration|Thermogenesis|Regulation of actin cytoskeleton|Thyroid hormone signaling pathway|Oxytocin signaling pathway|Gastric acid secretion|Bacterial invasion of epithelial cells|Vibrio cholerae infection|Pathogenic Escherichia coli inf…
ACTC1	0.732605553250947	0.980142803914724	0.48506830258717	0.494895540374107	-1.01480405310505	0.981056166846518	1	0	0.0227398	0.0116638	0	GeneID:70,Genbank:NM_005159.4,HGNC:HGNC:143,MIM:102540	actin, alpha, cardiac muscle 1	GO:0005524,GO:0005615,GO:0005737,GO:0005884,GO:0005925,GO:0010628,GO:0016020,GO:0016887,GO:0017022,GO:0030017,GO:0030027,GO:0030048,GO:0030175,GO:0030240,GO:0031032,GO:0031674,GO:0033275,GO:0042493,GO:0042643,GO:0043066,GO:0044297,GO:0045471,GO:0055003,GO:0055008,GO:0060047,GO:0060048,GO:0070062,GO:0070252,GO:0072562,GO:0090131	ATP binding|extracellular space|cytoplasm|actin filament|focal adhesion|positive regulation of gene expression|membrane|ATPase activity|myosin binding|sarcomere|lamellipodium|actin filament-based movement|filopodium|skeletal muscle thin filament assembly|actomyosin structure organization|I band|actin-myosin filament sliding|response to drug|actomyosin, actin portion|negative regulation of apoptot…	hsa04260,hsa04261,hsa05410,hsa05414	Cardiac muscle contraction|Adrenergic signaling in cardiomyocytes|Hypertrophic cardiomyopathy (HCM)|Dilated cardiomyopathy (DCM)
ACTG1	115243.118643591	123564.420082988	106921.817204194	0.865312337745631	-0.208707121926937	0.129973749145053	1	2271.51	2373.25	1925.27	2171.94	GeneID:71,Genbank:NM_001614.3,HGNC:HGNC:144,MIM:102560	actin gamma 1	GO:0001895,GO:0005200,GO:0005522,GO:0005524,GO:0005615,GO:0005634,GO:0005829,GO:0005856,GO:0005884,GO:0005886,GO:0005925,GO:0009612,GO:0015629,GO:0016020,GO:0030016,GO:0031012,GO:0031625,GO:0031941,GO:0042802,GO:0043209,GO:0045214,GO:0045335,GO:0051592,GO:0070062,GO:0070527,GO:0071346,GO:0072562,GO:0097433	retina homeostasis|structural constituent of cytoskeleton|profilin binding|ATP binding|extracellular space|nucleus|cytosol|cytoskeleton|actin filament|plasma membrane|focal adhesion|response to mechanical stimulus|actin cytoskeleton|membrane|myofibril|extracellular matrix|ubiquitin protein ligase binding|filamentous actin|identical protein binding|myelin sheath|sarcomere organization|phagocytic v…	hsa04015,hsa04145,hsa04210,hsa04390,hsa04510,hsa04520,hsa04530,hsa04611,hsa04670,hsa04714,hsa04810,hsa04919,hsa04921,hsa05100,hsa05110,hsa05130,hsa05131,hsa05132,hsa05164,hsa05205,hsa05225,hsa05410,hsa05412,hsa05414,hsa05416,hsa05418	Rap1 signaling pathway|Phagosome|Apoptosis|Hippo signaling pathway|Focal adhesion|Adherens junction|Tight junction|Platelet activation|Leukocyte transendothelial migration|Thermogenesis|Regulation of actin cytoskeleton|Thyroid hormone signaling pathway|Oxytocin signaling pathway|Bacterial invasion of epithelial cells|Vibrio cholerae infection|Pathogenic Escherichia coli infection|Shigellosis|Salm…
ACTG2	17.3085480166351	21.0534529739507	13.5636430593194	0.644247909172031	-0.634312144885566	0.367832123739575	1	0.632786	0.506237	0.207545	0.550137	GeneID:72,Genbank:NM_001615.3,HGNC:HGNC:145,MIM:102545	actin, gamma 2, smooth muscle, enteric	GO:0005524,GO:0005615,GO:0005737,GO:0010628,GO:0030027,GO:0030175,GO:0032982,GO:0044297,GO:0070062,GO:0071944,GO:0072562,GO:0090131	ATP binding|extracellular space|cytoplasm|positive regulation of gene expression|lamellipodium|filopodium|myosin filament|cell body|extracellular exosome|cell periphery|blood microparticle|mesenchyme migration	hsa04270	Vascular smooth muscle contraction
ACTL10	0.242534151293585	0	0.48506830258717	Inf	Inf	1	1	0	0	0	0	GeneID:170487,Genbank:NM_001024675.1,HGNC:HGNC:16127	actin like 10
ACTL6A	2475.33315012319	2553.2614057764	2397.40489446998	0.93895787131164	-0.0908676656699233	0.523405176057424	1	48.7643	46.5962	45.1122	45.2493	GeneID:86,Genbank:NM_178042.3,HGNC:HGNC:24124,MIM:604958	actin like 6A	GO:0000790,GO:0003407,GO:0003682,GO:0003713,GO:0005634,GO:0005654,GO:0005886,GO:0006281,GO:0006310,GO:0006338,GO:0006351,GO:0006357,GO:0007165,GO:0016514,GO:0016579,GO:0021510,GO:0031011,GO:0035267,GO:0040008,GO:0043044,GO:0043234,GO:0043967,GO:0043968,GO:0071564,GO:1903146,GO:1903955	nuclear chromatin|neural retina development|chromatin binding|transcription coactivator activity|nucleus|nucleoplasm|plasma membrane|DNA repair|DNA recombination|chromatin remodeling|transcription, DNA-templated|regulation of transcription from RNA polymerase II promoter|signal transduction|SWI/SNF complex|protein deubiquitination|spinal cord development|Ino80 complex|NuA4 histone acetyltransfera…	hsa04714,hsa05225	Thermogenesis|Hepatocellular carcinoma
ACTL6B	1.02229600717608	1.07619535328461	0.968396661067546	0.899833527539349	-0.152269972565186	1	1	0	0	0	0.0461555	GeneID:51412,Genbank:NM_016188.4,HGNC:HGNC:160,MIM:612458	actin like 6B	GO:0003713,GO:0005200,GO:0005634,GO:0005730,GO:0006325,GO:0006338,GO:0006351,GO:0006357,GO:0016514,GO:0016569,GO:0021510,GO:0071565	transcription coactivator activity|structural constituent of cytoskeleton|nucleus|nucleolus|chromatin organization|chromatin remodeling|transcription, DNA-templated|regulation of transcription from RNA polymerase II promoter|SWI/SNF complex|covalent chromatin modification|spinal cord development|nBAF complex	hsa04714,hsa05225	Thermogenesis|Hepatocellular carcinoma
ACTL8	3.42264604424096	1.51824048055703	5.3270516079249	3.50870081264758	1.81093693420006	0.470260592906803	1	0.0297957	0.0526689	0.0277917	0.233185	GeneID:81569,Genbank:NM_030812.2,HGNC:HGNC:24018	actin like 8	GO:0005737,GO:0005856,GO:0030855	cytoplasm|cytoskeleton|epithelial cell differentiation
ACTN1	9838.93756483321	9874.62752112317	9803.24760854324	0.992771381763288	-0.0104665668317294	0.922166196046861	1	51.6124	53.5058	52.8959	53.4065	GeneID:87,Genbank:NM_001130005.1,HGNC:HGNC:163,MIM:102575	actinin alpha 1	GO:0001725,GO:0001726,GO:0002576,GO:0003725,GO:0005178,GO:0005509,GO:0005576,GO:0005615,GO:0005622,GO:0005737,GO:0005829,GO:0005886,GO:0005903,GO:0005911,GO:0005916,GO:0005925,GO:0007015,GO:0017166,GO:0030018,GO:0030220,GO:0030374,GO:0031093,GO:0031143,GO:0036344,GO:0042803,GO:0042981,GO:0042995,GO:0044325,GO:0048041,GO:0051015,GO:0051017,GO:0051271,GO:0051639,GO:0051764,GO:0070062	stress fiber|ruffle|platelet degranulation|double-stranded RNA binding|integrin binding|calcium ion binding|extracellular region|extracellular space|intracellular|cytoplasm|cytosol|plasma membrane|brush border|cell-cell junction|fascia adherens|focal adhesion|actin filament organization|vinculin binding|Z disc|platelet formation|ligand-dependent nuclear receptor transcription coactivator activity…	hsa04510,hsa04520,hsa04530,hsa04670,hsa04810,hsa05146,hsa05203,hsa05322	Focal adhesion|Adherens junction|Tight junction|Leukocyte transendothelial migration|Regulation of actin cytoskeleton|Amoebiasis|Viral carcinogenesis|Systemic lupus erythematosus
ACTN2	5.06813024101403	5.77499561901052	4.36126486301754	0.755197951780403	-0.405073243005753	0.852213770127435	1	0.0644825	0.0222932	0.0306407	0.021332	GeneID:88,Genbank:NM_001278344.1,HGNC:HGNC:164,MIM:102573	actinin alpha 2	GO:0000165,GO:0002576,GO:0005088,GO:0005178,GO:0005509,GO:0005546,GO:0005576,GO:0005829,GO:0005856,GO:0005884,GO:0005925,GO:0007155,GO:0008092,GO:0008307,GO:0019904,GO:0030018,GO:0030035,GO:0030049,GO:0030175,GO:0030274,GO:0030375,GO:0030864,GO:0031093,GO:0031143,GO:0031432,GO:0042391,GO:0042802,GO:0042803,GO:0042981,GO:0043197,GO:0043267,GO:0043268,GO:0044325,GO:0045214,GO:0046983,GO:0048041,GO:…	MAPK cascade|platelet degranulation|Ras guanyl-nucleotide exchange factor activity|integrin binding|calcium ion binding|phosphatidylinositol-4,5-bisphosphate binding|extracellular region|cytosol|cytoskeleton|actin filament|focal adhesion|cell adhesion|cytoskeletal protein binding|structural constituent of muscle|protein domain specific binding|Z disc|microspike assembly|muscle filament sliding|fi…	hsa05412	Arrhythmogenic right ventricular cardiomyopathy (ARVC)
ACTN4	43427.1757833099	42635.4387553469	44218.912811273	1.03713985600131	0.0526104514846218	0.699065839168366	1	295.52	309.687	320.762	321.574	GeneID:81,Genbank:NM_004924.5,HGNC:HGNC:166,MIM:604638	actinin alpha 4	GO:0000977,GO:0001666,GO:0001725,GO:0001882,GO:0002576,GO:0003723,GO:0003779,GO:0005178,GO:0005509,GO:0005576,GO:0005615,GO:0005622,GO:0005634,GO:0005737,GO:0005829,GO:0005903,GO:0005911,GO:0005925,GO:0015031,GO:0016604,GO:0030018,GO:0030050,GO:0030335,GO:0030374,GO:0030529,GO:0030863,GO:0031093,GO:0031143,GO:0031490,GO:0032417,GO:0035257,GO:0035357,GO:0042803,GO:0042974,GO:0042981,GO:0043005,GO:…	RNA polymerase II regulatory region sequence-specific DNA binding|response to hypoxia|stress fiber|nucleoside binding|platelet degranulation|RNA binding|actin binding|integrin binding|calcium ion binding|extracellular region|extracellular space|intracellular|nucleus|cytoplasm|cytosol|brush border|cell-cell junction|focal adhesion|protein transport|nuclear body|Z disc|vesicle transport along actin…	hsa04510,hsa04520,hsa04530,hsa04670,hsa04810,hsa05146,hsa05203,hsa05322	Focal adhesion|Adherens junction|Tight junction|Leukocyte transendothelial migration|Regulation of actin cytoskeleton|Amoebiasis|Viral carcinogenesis|Systemic lupus erythematosus
ACTR10	1143.97803797266	1209.69436007517	1078.26171587014	0.891350535686661	-0.165935192159351	0.272460752649524	1	19.3143	19.1166	16.7588	17.7794	GeneID:55860,Genbank:NM_018477.2,HGNC:HGNC:17372	actin related protein 10 homolog	GO:0005576,GO:0005829,GO:0005869,GO:0006888,GO:0007018,GO:0019886,GO:0035578,GO:0043312,GO:1904813	extracellular region|cytosol|dynactin complex|ER to Golgi vesicle-mediated transport|microtubule-based movement|antigen processing and presentation of exogenous peptide antigen via MHC class II|azurophil granule lumen|neutrophil degranulation|ficolin-1-rich granule lumen
ACTR1A	6547.8043533943	6382.73769712951	6712.8710096591	1.05172283872453	0.0727545602570066	0.588448743219996	1	80.5271	82.3074	87.8735	88.4839	GeneID:10121,Genbank:NM_005736.3,HGNC:HGNC:167,MIM:605143	ARP1 actin related protein 1 homolog A	GO:0005524,GO:0005737,GO:0005813,GO:0005869,GO:0043209,GO:0099738	ATP binding|cytoplasm|centrosome|dynactin complex|myelin sheath|cell cortex region
ACTR1B	995.050514293977	904.608526725784	1085.49250186217	1.19995829111969	0.26298426063334	0.161211278185819	1	14.0864	15.924	17.7582	19.6097	GeneID:10120,Genbank:NM_005735.3,HGNC:HGNC:168,MIM:605144	ARP1 actin related protein 1 homolog B	GO:0005524,GO:0005576,GO:0005737,GO:0005813,GO:0005829,GO:0005869,GO:0015630,GO:0016020,GO:0019886,GO:0034774,GO:0043312,GO:0070062,GO:1904813	ATP binding|extracellular region|cytoplasm|centrosome|cytosol|dynactin complex|microtubule cytoskeleton|membrane|antigen processing and presentation of exogenous peptide antigen via MHC class II|secretory granule lumen|neutrophil degranulation|extracellular exosome|ficolin-1-rich granule lumen
ACTR2	3860.66316763519	4139.12527644498	3582.2010588254	0.865448813354614	-0.208479600429167	0.327681818897128	1	46.1986	39.0044	41.3736	32.6724	GeneID:10097,Genbank:NM_001005386.2,HGNC:HGNC:169,MIM:604221	ARP2 actin related protein 2 homolog	GO:0003779,GO:0005200,GO:0005524,GO:0005576,GO:0005737,GO:0005829,GO:0005885,GO:0005925,GO:0006928,GO:0007163,GO:0008306,GO:0008356,GO:0014069,GO:0015629,GO:0016020,GO:0016344,GO:0016482,GO:0030027,GO:0030478,GO:0033206,GO:0034314,GO:0035578,GO:0035902,GO:0035984,GO:0038096,GO:0043312,GO:0045471,GO:0048013,GO:0051653,GO:0060271,GO:0061003,GO:0061024,GO:0061825,GO:0070062,GO:0071346,GO:0071437,GO:…	actin binding|structural constituent of cytoskeleton|ATP binding|extracellular region|cytoplasm|cytosol|Arp2/3 protein complex|focal adhesion|movement of cell or subcellular component|establishment or maintenance of cell polarity|associative learning|asymmetric cell division|postsynaptic density|actin cytoskeleton|membrane|meiotic chromosome movement towards spindle pole|cytosolic transport|lamel…	hsa04530	Tight junction
ACTR3	4863.8334375156	5100.7555905872	4626.911284444	0.907103114876232	-0.140661536564731	0.303507324815115	1	38.9709	37.3151	37.1153	32.7486	GeneID:10096,Genbank:NM_005721.4,HGNC:HGNC:170,MIM:604222	ARP3 actin related protein 3 homolog	GO:0003779,GO:0005524,GO:0005829,GO:0005885,GO:0034314,GO:0042995,GO:0060271	actin binding|ATP binding|cytosol|Arp2/3 protein complex|Arp2/3 complex-mediated actin nucleation|cell projection|cilium assembly	hsa04530	Tight junction
ACTR3B	272.536761268026	310.02679899025	235.046723545802	0.758149696449932	-0.399445358623837	0.0529122467544591	0.840383088256616	1.44339	1.26995	1.09406	1.08034	GeneID:57180,Genbank:NM_001350942.1,HGNC:HGNC:17256	ARP3 actin related protein 3 homolog B	GO:0003779,GO:0005524,GO:0005737,GO:0005885,GO:0034314,GO:0042995,GO:0070062	actin binding|ATP binding|cytoplasm|Arp2/3 protein complex|Arp2/3 complex-mediated actin nucleation|cell projection|extracellular exosome	hsa04530	Tight junction
ACTR3C	3.40037285100529	1.47021420587209	5.33053149613849	3.62568357375963	1.85825302147267	0.335623084440636	1	0	0.00451202	0.00607537	0.00707519	GeneID:653857,Genbank:NM_001351028.1,HGNC:HGNC:37282	ARP3 actin related protein 3 homolog C	GO:0003779,GO:0005524,GO:0005885,GO:0034314,GO:0070062	actin binding|ATP binding|Arp2/3 protein complex|Arp2/3 complex-mediated actin nucleation|extracellular exosome	hsa04530	Tight junction
ACTR5	253.609109562781	276.059001776884	231.159217348677	0.837354391129418	-0.256089755126988	0.221176064424435	1	4.2587	4.54378	3.5059	3.83273	GeneID:79913,Genbank:NM_024855.3,HGNC:HGNC:14671	ARP5 actin related protein 5 homolog	GO:0005634,GO:0005654,GO:0005737,GO:0006302,GO:0006310,GO:0006351,GO:0006355,GO:0016579,GO:0031011,GO:0070914	nucleus|nucleoplasm|cytoplasm|double-strand break repair|DNA recombination|transcription, DNA-templated|regulation of transcription, DNA-templated|protein deubiquitination|Ino80 complex|UV-damage excision repair
ACTR6	330.662937575927	387.043427335855	274.282447815999	0.708660652640386	-0.496833147186156	0.0107342796521543	0.413666579021508	6.04829	5.96698	4.12815	4.43446	GeneID:64431,Genbank:NM_022496.4,HGNC:HGNC:24025	ARP6 actin related protein 6 homolog	GO:0005634,GO:0005737,GO:0005856,GO:0006338	nucleus|cytoplasm|cytoskeleton|chromatin remodeling
ACTR8	1067.3316745777	1116.86117669799	1017.80217245742	0.911305893420494	-0.133992697450376	0.381611781991492	1	3.65705	3.52264	3.69071	2.93742	GeneID:93973,Genbank:XM_011534249.3,HGNC:HGNC:14672	ARP8 actin related protein 8 homolog	GO:0005524,GO:0005634,GO:0005654,GO:0005813,GO:0006281,GO:0006310,GO:0006338,GO:0006351,GO:0006355,GO:0007049,GO:0016579,GO:0031011,GO:0051301	ATP binding|nucleus|nucleoplasm|centrosome|DNA repair|DNA recombination|chromatin remodeling|transcription, DNA-templated|regulation of transcription, DNA-templated|cell cycle|protein deubiquitination|Ino80 complex|cell division
ACVR1	681.393099943691	676.478435789642	686.307764097739	1.01453014285167	0.0208117298521774	0.910651264034549	1	4.5414	4.90117	5.57558	4.21662	GeneID:90,Genbank:XM_006712825.4,HGNC:HGNC:171,MIM:102576	activin A receptor type 1	GO:0000082,GO:0001569,GO:0001701,GO:0001702,GO:0001707,GO:0001755,GO:0002526,GO:0003143,GO:0003181,GO:0003183,GO:0003203,GO:0003274,GO:0003289,GO:0004672,GO:0004674,GO:0004675,GO:0004702,GO:0005025,GO:0005524,GO:0005887,GO:0006468,GO:0007179,GO:0007281,GO:0007368,GO:0009968,GO:0010862,GO:0016361,GO:0017046,GO:0018107,GO:0030278,GO:0030335,GO:0030501,GO:0030509,GO:0032924,GO:0032926,GO:0042803,GO:…	G1/S transition of mitotic cell cycle|branching involved in blood vessel morphogenesis|in utero embryonic development|gastrulation with mouth forming second|mesoderm formation|neural crest cell migration|acute inflammatory response|embryonic heart tube morphogenesis|atrioventricular valve morphogenesis|mitral valve morphogenesis|endocardial cushion morphogenesis|endocardial cushion fusion|atrial …	hsa04060,hsa04350,hsa04550,hsa05418	Cytokine-cytokine receptor interaction|TGF-beta signaling pathway|Signaling pathways regulating pluripotency of stem cells|Fluid shear stress and atherosclerosis
ACVR1B	377.630273986933	399.535343758214	355.725204215653	0.890347274084785	-0.167559935348437	0.372319325533738	1	2.76336	2.85631	2.74599	2.34407	GeneID:91,Genbank:NM_020328.3,HGNC:HGNC:172,MIM:601300	activin A receptor type 1B	GO:0000082,GO:0001701,GO:0001942,GO:0004674,GO:0004675,GO:0004702,GO:0005524,GO:0005829,GO:0005886,GO:0005887,GO:0006355,GO:0006468,GO:0007165,GO:0007178,GO:0007417,GO:0009986,GO:0010629,GO:0010862,GO:0016361,GO:0018107,GO:0030308,GO:0031625,GO:0032924,GO:0032927,GO:0034711,GO:0038092,GO:0043235,GO:0045648,GO:0045944,GO:0046332,GO:0046545,GO:0046777,GO:0046872,GO:0048179,GO:0048185,GO:0070062,GO:…	G1/S transition of mitotic cell cycle|in utero embryonic development|hair follicle development|protein serine/threonine kinase activity|transmembrane receptor protein serine/threonine kinase activity|signal transducer, downstream of receptor, with serine/threonine kinase activity|ATP binding|cytosol|plasma membrane|integral component of plasma membrane|regulation of transcription, DNA-templated|p…	hsa04060,hsa04350,hsa04550	Cytokine-cytokine receptor interaction|TGF-beta signaling pathway|Signaling pathways regulating pluripotency of stem cells
ACVR1C	9.40279455138259	9.10944288334217	9.69614621942302	1.06440606122617	0.0900486308767932	1	1	0.0336103	0.0607509	0.0708201	0.0202688	GeneID:130399,Genbank:NM_001111033.1,HGNC:HGNC:18123,MIM:608981	activin A receptor type 1C	GO:0002021,GO:0004674,GO:0004702,GO:0005524,GO:0005886,GO:0006468,GO:0009749,GO:0016361,GO:0019838,GO:0019915,GO:0030154,GO:0030262,GO:0032868,GO:0038092,GO:0038100,GO:0043280,GO:0046676,GO:0046872,GO:0048179,GO:1901164,GO:1901383	response to dietary excess|protein serine/threonine kinase activity|signal transducer, downstream of receptor, with serine/threonine kinase activity|ATP binding|plasma membrane|protein phosphorylation|response to glucose|activin receptor activity, type I|growth factor binding|lipid storage|cell differentiation|apoptotic nuclear changes|response to insulin|nodal signaling pathway|nodal binding|pos…	hsa04060,hsa04350,hsa04550	Cytokine-cytokine receptor interaction|TGF-beta signaling pathway|Signaling pathways regulating pluripotency of stem cells
ACVR2A	70.6471924175445	68.1090992161106	73.1852856189783	1.07453022373356	0.103706062586342	0.788426218976436	1	0.442996	0.523967	0.599334	0.509072	GeneID:92,Genbank:NM_001278579.1,HGNC:HGNC:173,MIM:102581	activin A receptor type 2A			hsa04060,hsa04350,hsa04550,hsa05418	Cytokine-cytokine receptor interaction|TGF-beta signaling pathway|Signaling pathways regulating pluripotency of stem cells|Fluid shear stress and atherosclerosis
ACVR2B	104.291516388374	102.912960409337	105.670072367411	1.02679071661245	0.0381421574364367	0.912997359530776	1	0.252493	0.227014	0.301584	0.180501	GeneID:93,Genbank:NM_001106.3,HGNC:HGNC:174,MIM:602730	activin A receptor type 2B	GO:0000122,GO:0001702,GO:0001822,GO:0001946,GO:0001974,GO:0004674,GO:0004675,GO:0004702,GO:0004712,GO:0005524,GO:0005737,GO:0005886,GO:0005887,GO:0006355,GO:0007165,GO:0007178,GO:0007368,GO:0007498,GO:0007507,GO:0009749,GO:0009791,GO:0009952,GO:0019838,GO:0030073,GO:0030324,GO:0030501,GO:0030509,GO:0031016,GO:0032147,GO:0032924,GO:0032927,GO:0035265,GO:0042475,GO:0043234,GO:0043235,GO:0045669,GO:…	negative regulation of transcription from RNA polymerase II promoter|gastrulation with mouth forming second|kidney development|lymphangiogenesis|blood vessel remodeling|protein serine/threonine kinase activity|transmembrane receptor protein serine/threonine kinase activity|signal transducer, downstream of receptor, with serine/threonine kinase activity|protein serine/threonine/tyrosine kinase act…	hsa04060,hsa04350,hsa04550,hsa05418	Cytokine-cytokine receptor interaction|TGF-beta signaling pathway|Signaling pathways regulating pluripotency of stem cells|Fluid shear stress and atherosclerosis
ACVRL1	1.2378804854154	0.538097676642304	1.93766329418849	3.60095086505369	1.84837791409998	0.680650629779701	1	0.0107192	0	0.00996319	0.0279212	GeneID:94,Genbank:XM_005269235.2,HGNC:HGNC:175,MIM:601284	activin A receptor like type 1			hsa04060	Cytokine-cytokine receptor interaction
ACY1	6.4794420014074	6.65908587355536	6.29979812925943	0.946045485654009	-0.0800185452022892	1	1	11.045	10.6627	12.846	12.4017	GeneID:95,Genbank:NM_000666.2,HGNC:HGNC:177,MIM:104620	aminoacylase 1	GO:0004046,GO:0005829,GO:0006520,GO:0006805,GO:0008237,GO:0042802,GO:0046872,GO:0070062	aminoacylase activity|cytosol|cellular amino acid metabolic process|xenobiotic metabolic process|metallopeptidase activity|identical protein binding|metal ion binding|extracellular exosome	hsa00220	Arginine biosynthesis
ACYP1	254.120309545068	266.459487491584	241.781131598551	0.907384210165111	-0.140214540019833	0.668406245191601	1	13.0634	13.1441	9.6516	14.8235	GeneID:97,Genbank:NM_001302617.1,HGNC:HGNC:179,MIM:600875	acylphosphatase 1	GO:0003998,GO:0006796,GO:0070062	acylphosphatase activity|phosphate-containing compound metabolic process|extracellular exosome	hsa00620	Pyruvate metabolism
ACYP2	132.113777343435	126.118804089856	138.108750597014	1.09506866635537	0.131021336953736	0.618011308836926	1	0.475175	0.41812	0.52691	0.561835	GeneID:98,Genbank:XM_017005413.1,HGNC:HGNC:180,MIM:102595	acylphosphatase 2	GO:0003998,GO:0006796,GO:0042802	acylphosphatase activity|phosphate-containing compound metabolic process|identical protein binding	hsa00620	Pyruvate metabolism
ADA	81.4131055550549	94.01523993495	68.8109711751598	0.731912945420026	-0.450256032005941	0.161835739450588	1	1.79504	1.98593	1.31404	1.41242	GeneID:100,Genbank:NM_001322050.1,HGNC:HGNC:186,MIM:608958	adenosine deaminase			hsa00230,hsa05340	Purine metabolism|Primary immunodeficiency
ADAL	418.010234005324	392.059811215014	443.960656795635	1.1323799177982	0.179358069095033	0.336216604253411	1	2.45777	2.87919	3.45163	2.58934	GeneID:161823,Genbank:XM_024449859.1,HGNC:HGNC:31853	adenosine deaminase like	GO:0004000,GO:0005829,GO:0006154,GO:0009117,GO:0017144,GO:0043101,GO:0046103,GO:0046872	adenosine deaminase activity|cytosol|adenosine catabolic process|nucleotide metabolic process|drug metabolic process|purine-containing compound salvage|inosine biosynthetic process|metal ion binding
ADAM10	980.487126602475	1072.53220245691	888.442050748046	0.828359324515241	-0.271671381214118	0.365273825584623	1	8.29528	6.57507	7.22434	5.16995	GeneID:102,Genbank:NM_001320570.1,HGNC:HGNC:188,MIM:602192	ADAM metallopeptidase domain 10			hsa05010,hsa05120	Alzheimer disease|Epithelial cell signaling in Helicobacter pylori infection
ADAM11	34.2217448900866	29.6728244553355	38.7706653248377	1.30660515257645	0.385823234107648	0.443712027881352	1	0.218945	0.238341	0.316768	0.296891	GeneID:4185,Genbank:XM_005257373.4,HGNC:HGNC:189,MIM:155120	ADAM metallopeptidase domain 11	GO:0004222,GO:0005178,GO:0005886,GO:0007229,GO:0008237,GO:0016021	metalloendopeptidase activity|integrin binding|plasma membrane|integrin-mediated signaling pathway|metallopeptidase activity|integral component of membrane
ADAM12	6447.03226800929	6685.72694070042	6208.33759531817	0.928595745890239	-0.106877423284009	0.529425739521656	1	19.334	19.1189	20.5265	15.062	GeneID:8038,Genbank:NM_001288973.1,HGNC:HGNC:190,MIM:602714	ADAM metallopeptidase domain 12
ADAM15	2471.75467107013	1820.74539337766	3122.7639487626	1.71510193578991	0.778294324437878	2.32016483820245e-08	2.65426857490361e-05	18.7751	18.311	31.2713	32.8772	GeneID:8751,Genbank:NM_001261464.1,HGNC:HGNC:193,MIM:605548	ADAM metallopeptidase domain 15	GO:0001525,GO:0001669,GO:0001953,GO:0002418,GO:0004222,GO:0005178,GO:0005886,GO:0005912,GO:0007160,GO:0007229,GO:0008237,GO:0008584,GO:0009986,GO:0016021,GO:0017124,GO:0022617,GO:0030198,GO:0030308,GO:0030336,GO:0030574,GO:0042246,GO:0042995,GO:0045087,GO:0046872,GO:0060317,GO:0070062,GO:0070528,GO:1900121	angiogenesis|acrosomal vesicle|negative regulation of cell-matrix adhesion|immune response to tumor cell|metalloendopeptidase activity|integrin binding|plasma membrane|adherens junction|cell-matrix adhesion|integrin-mediated signaling pathway|metallopeptidase activity|male gonad development|cell surface|integral component of membrane|SH3 domain binding|extracellular matrix disassembly|extracellul…
ADAM17	1657.08854421056	1643.56209393402	1670.6149944871	1.0164599199829	0.0235533294158887	0.856447161340374	1	8.73398	8.52678	9.81721	7.99111	GeneID:6868,Genbank:NM_003183.5,HGNC:HGNC:195,MIM:603639	ADAM metallopeptidase domain 17			hsa04330,hsa05010,hsa05120	Notch signaling pathway|Alzheimer disease|Epithelial cell signaling in Helicobacter pylori infection
ADAM19	12076.8530195318	11821.834660166	12331.8713788975	1.04314361800796	0.0609377990120128	0.645469333268455	1	45.7938	47.1047	54.7246	43.892	GeneID:8728,Genbank:NM_033274.4,HGNC:HGNC:197,MIM:603640	ADAM metallopeptidase domain 19	GO:0004222,GO:0005794,GO:0005886,GO:0006509,GO:0007507,GO:0016021,GO:0017124,GO:0030198,GO:0046872	metalloendopeptidase activity|Golgi apparatus|plasma membrane|membrane protein ectodomain proteolysis|heart development|integral component of membrane|SH3 domain binding|extracellular matrix organization|metal ion binding
ADAM20	0.995346334121811	0.538097676642304	1.45259499160132	2.69950058261805	1.43269252815597	0.83528100889094	1	0.00322679	0	0	0.00869699	GeneID:8748,Genbank:XM_005268151.3,HGNC:HGNC:199,MIM:603712	ADAM metallopeptidase domain 20	GO:0004222,GO:0005886,GO:0007338,GO:0007339,GO:0008237,GO:0016021,GO:0019031,GO:0046872	metalloendopeptidase activity|plasma membrane|single fertilization|binding of sperm to zona pellucida|metallopeptidase activity|integral component of membrane|viral envelope|metal ion binding
ADAM21	4.7012889092162	5.04479284362845	4.35778497480395	0.863818418293988	-0.21120001694151	0.956417090277108	1	0.0506601	0.0794556	0	0.135266	GeneID:8747,Genbank:NM_003813.3,HGNC:HGNC:200,MIM:603713	ADAM metallopeptidase domain 21	GO:0004222,GO:0005886,GO:0007338,GO:0007339,GO:0008237,GO:0016021,GO:0030424,GO:0043025,GO:0046872	metalloendopeptidase activity|plasma membrane|single fertilization|binding of sperm to zona pellucida|metallopeptidase activity|integral component of membrane|axon|neuronal cell body|metal ion binding
ADAM22	244.822495653891	261.827313809904	227.817677497878	0.870106614099403	-0.200735909777894	0.535362271397845	1	0.886007	0.786456	0.926022	0.565582	GeneID:53616,Genbank:NM_001324418.1,HGNC:HGNC:201,MIM:603709	ADAM metallopeptidase domain 22	GO:0004222,GO:0005178,GO:0005886,GO:0007155,GO:0007162,GO:0007417,GO:0008344,GO:0016021,GO:0022011,GO:0030424	metalloendopeptidase activity|integrin binding|plasma membrane|cell adhesion|negative regulation of cell adhesion|central nervous system development|adult locomotory behavior|integral component of membrane|myelination in peripheral nervous system|axon
ADAM23	118.947632129994	97.8201412910231	140.075122968964	1.43196606670429	0.517997305467052	0.0596571773863915	0.879410748501007	0.605942	0.538867	0.948819	0.664671	GeneID:8745,Genbank:XM_011512086.2,HGNC:HGNC:202,MIM:603710	ADAM metallopeptidase domain 23
ADAM28	10.7862770720094	10.9158410120089	10.65671313201	0.976261299544965	-0.0346607533452742	1	1	0.0255426	0.0245839	0.00492507	0.0228864	GeneID:10863,Genbank:NM_014265.5,HGNC:HGNC:206,MIM:606188	ADAM metallopeptidase domain 28	GO:0004222,GO:0005576,GO:0005739,GO:0005886,GO:0007283,GO:0008237,GO:0016021,GO:0046872	metalloendopeptidase activity|extracellular region|mitochondrion|plasma membrane|spermatogenesis|metallopeptidase activity|integral component of membrane|metal ion binding
ADAM32	9.45158243164584	9.69556683466942	9.20759802862226	0.94967093576187	-0.0745003936378733	0.99409093947664	1	0.11992	0.0431677	0.0722693	0.133862	GeneID:203102,Genbank:NM_145004.6,HGNC:HGNC:15479	ADAM metallopeptidase domain 32	GO:0004222,GO:0016021	metalloendopeptidase activity|integral component of membrane
ADAM8	14.8478581885563	13.7023819445903	15.9933344325223	1.16719374027057	0.223044051129905	0.783321825075146	1	0.181132	0.0586002	0.114716	0.0954985	GeneID:101,Genbank:NM_001164490.1,HGNC:HGNC:215,MIM:602267	ADAM metallopeptidase domain 8	GO:0000902,GO:0001525,GO:0002102,GO:0002523,GO:0002675,GO:0004222,GO:0004252,GO:0005509,GO:0005737,GO:0005886,GO:0005887,GO:0006954,GO:0008237,GO:0008270,GO:0009986,GO:0010954,GO:0022407,GO:0022617,GO:0032010,GO:0032127,GO:0033089,GO:0035579,GO:0042581,GO:0043312,GO:0043406,GO:0043524,GO:0043621,GO:0045089,GO:0045780,GO:0045785,GO:0048247,GO:0050714,GO:0050839,GO:0051044,GO:0051092,GO:0051897,GO:…	cell morphogenesis|angiogenesis|podosome|leukocyte migration involved in inflammatory response|positive regulation of acute inflammatory response|metalloendopeptidase activity|serine-type endopeptidase activity|calcium ion binding|cytoplasm|plasma membrane|integral component of plasma membrane|inflammatory response|metallopeptidase activity|zinc ion binding|cell surface|positive regulation of pro…
ADAM9	5792.44647365879	6242.14264434239	5342.75030297519	0.855916086412672	-0.224458732432111	0.362568715364135	1	56.4487	48.0096	52.455	37.3369	GeneID:8754,Genbank:NM_003816.2,HGNC:HGNC:216,MIM:602713	ADAM metallopeptidase domain 9
ADAMTS1	263.81564873462	270.726051285146	256.905246184093	0.948949112819234	-0.0755973697608132	0.806850094008315	1	2.09685	2.36977	2.73645	1.61796	GeneID:9510,Genbank:NM_006988.4,HGNC:HGNC:217,MIM:605174	ADAM metallopeptidase with thrombospondin type 1 motif 1
ADAMTS10	113.586246576142	124.908338567625	102.26415458466	0.818713592361926	-0.288569247593284	0.305289262554068	1	0.862651	0.870019	0.863287	0.736364	GeneID:81794,Genbank:NM_030957.3,HGNC:HGNC:13201,MIM:608990	ADAM metallopeptidase with thrombospondin type 1 motif 10	GO:0001527,GO:0004222,GO:0005578,GO:0031012,GO:0046872	microfibril|metalloendopeptidase activity|proteinaceous extracellular matrix|extracellular matrix|metal ion binding
ADAMTS12	543.838208418113	542.89289081084	544.783526025387	1.0034825197503	0.00501548576958824	0.981143530607371	1	1.77362	1.78477	2.05852	1.49414	GeneID:81792,Genbank:NM_001324512.1,HGNC:HGNC:14605,MIM:606184	ADAM metallopeptidase with thrombospondin type 1 motif 12	GO:0004222,GO:0005578,GO:0007160,GO:0016477,GO:0030167,GO:0031012,GO:0032331,GO:0046872,GO:0050727,GO:0051603,GO:0071347,GO:0071356,GO:0071773,GO:1901509,GO:1902203,GO:1902548,GO:2001113	metalloendopeptidase activity|proteinaceous extracellular matrix|cell-matrix adhesion|cell migration|proteoglycan catabolic process|extracellular matrix|negative regulation of chondrocyte differentiation|metal ion binding|regulation of inflammatory response|proteolysis involved in cellular protein catabolic process|cellular response to interleukin-1|cellular response to tumor necrosis factor|cell…
ADAMTS13	7.8506671221978	8.9173377846024	6.7839964597932	0.760764773485104	-0.394477649812628	0.786008524165569	1	0.00878356	0.067871	0.0324616	0.0529969	GeneID:11093,Genbank:XM_017014233.1,HGNC:HGNC:1366,MIM:604134	ADAM metallopeptidase with thrombospondin type 1 motif 13
ADAMTS14	9.53743455017883	12.2900026685111	6.7848664318466	0.552063869703666	-0.857092909089863	0.377950324600692	1	0.0698988	0.0484856	0.0324107	0.0363763	GeneID:140766,Genbank:NM_139155.3,HGNC:HGNC:14899,MIM:607506	ADAM metallopeptidase with thrombospondin type 1 motif 14	GO:0004222,GO:0005576,GO:0005578,GO:0030199,GO:0030574,GO:0046872	metalloendopeptidase activity|extracellular region|proteinaceous extracellular matrix|collagen fibril organization|collagen catabolic process|metal ion binding
ADAMTS15	682.957768620086	559.055438420325	806.860098819848	1.44325596956846	0.529327192606398	0.00119705975351895	0.11383325497048	3.98125	3.71717	5.30894	5.90153	GeneID:170689,Genbank:NM_139055.3,HGNC:HGNC:16305,MIM:607509	ADAM metallopeptidase with thrombospondin type 1 motif 15	GO:0004222,GO:0005578,GO:0005615,GO:0008201,GO:0008270,GO:0009986,GO:0050840	metalloendopeptidase activity|proteinaceous extracellular matrix|extracellular space|heparin binding|zinc ion binding|cell surface|extracellular matrix binding
ADAMTS16	54.9050099279676	51.1585139014507	58.6515059544845	1.14646617897205	0.197193795695848	0.613682829215454	1	0.443851	0.300086	0.498625	0.34432	GeneID:170690,Genbank:NM_139056.3,HGNC:HGNC:17108,MIM:607510	ADAM metallopeptidase with thrombospondin type 1 motif 16	GO:0001658,GO:0003073,GO:0004222,GO:0005578,GO:0046872,GO:0048232,GO:1902017	branching involved in ureteric bud morphogenesis|regulation of systemic arterial blood pressure|metalloendopeptidase activity|proteinaceous extracellular matrix|metal ion binding|male gamete generation|regulation of cilium assembly
ADAMTS17	5.94428086047689	6.07296192222811	5.81559979872566	0.957621647097693	-0.062472330025007	1	1	0.00587844	0.00891637	0.00739354	0.00863633	GeneID:170691,Genbank:NM_139057.3,HGNC:HGNC:17109,MIM:607511	ADAM metallopeptidase with thrombospondin type 1 motif 17	GO:0003676,GO:0004222,GO:0005578,GO:0046872	nucleic acid binding|metalloendopeptidase activity|proteinaceous extracellular matrix|metal ion binding
ADAMTS18	0.242534151293585	0	0.48506830258717	Inf	Inf	1	1	0	0	0.0070154	0	GeneID:170692,Genbank:NM_199355.3,HGNC:HGNC:17110,MIM:607512	ADAM metallopeptidase with thrombospondin type 1 motif 18	GO:0001654,GO:0004222,GO:0005578,GO:0046872,GO:0090331	eye development|metalloendopeptidase activity|proteinaceous extracellular matrix|metal ion binding|negative regulation of platelet aggregation
ADAMTS19	3.50599661308886	3.6226049124413	3.38938831373641	0.935621851032127	-0.0960025393026586	1	1	0.0148387	0.0141484	0	0.00884928	GeneID:171019,Genbank:NM_133638.4,HGNC:HGNC:17111,MIM:607513	ADAM metallopeptidase with thrombospondin type 1 motif 19	GO:0004222,GO:0005578,GO:0046872	metalloendopeptidase activity|proteinaceous extracellular matrix|metal ion binding
ADAMTS3	79.456806260766	79.418959080707	79.4946534408251	1.00095310189147	0.00137438051393811	1	1	0.388583	0.419688	0.540149	0.32896	GeneID:9508,Genbank:NM_014243.2,HGNC:HGNC:219,MIM:605011	ADAM metallopeptidase with thrombospondin type 1 motif 3	GO:0004175,GO:0004222,GO:0005576,GO:0005578,GO:0005615,GO:0008201,GO:0008270,GO:0010573,GO:0016485,GO:0030199,GO:0030574,GO:0032964,GO:0070062,GO:0097435,GO:1900748	endopeptidase activity|metalloendopeptidase activity|extracellular region|proteinaceous extracellular matrix|extracellular space|heparin binding|zinc ion binding|vascular endothelial growth factor production|protein processing|collagen fibril organization|collagen catabolic process|collagen biosynthetic process|extracellular exosome|supramolecular fiber organization|positive regulation of vascula…
ADAMTS4	700.959955160045	752.044467239591	649.875443080498	0.864144969333916	-0.210654735050837	0.188513394451983	1	7.36427	7.59759	6.63572	6.59932	GeneID:9507,Genbank:NM_001320336.1,HGNC:HGNC:220,MIM:603876	ADAM metallopeptidase with thrombospondin type 1 motif 4	GO:0001501,GO:0002020,GO:0004222,GO:0005576,GO:0005578,GO:0005615,GO:0006508,GO:0008233,GO:0008237,GO:0016607,GO:0022617,GO:0031012,GO:0046872	skeletal system development|protease binding|metalloendopeptidase activity|extracellular region|proteinaceous extracellular matrix|extracellular space|proteolysis|peptidase activity|metallopeptidase activity|nuclear speck|extracellular matrix disassembly|extracellular matrix|metal ion binding
ADAMTS5	8.22770888483253	7.24520982488261	9.21020794478245	1.27121341788492	0.346206257783553	0.775714614981866	1	0.028852	0.0273131	0.050752	0.0300425	GeneID:11096,Genbank:NM_007038.4,HGNC:HGNC:221,MIM:605007	ADAM metallopeptidase with thrombospondin type 1 motif 5	GO:0004222,GO:0005178,GO:0005576,GO:0005578,GO:0005615,GO:0005788,GO:0006508,GO:0008201,GO:0008237,GO:0008270,GO:0022617,GO:0036066,GO:0042742,GO:0044691,GO:0050840	metalloendopeptidase activity|integrin binding|extracellular region|proteinaceous extracellular matrix|extracellular space|endoplasmic reticulum lumen|proteolysis|heparin binding|metallopeptidase activity|zinc ion binding|extracellular matrix disassembly|protein O-linked fucosylation|defense response to bacterium|tooth eruption|extracellular matrix binding
ADAMTS6	34.6108233828683	49.352115772784	19.8695309929526	0.402607480587691	-1.31255411660103	0.00741879809947517	0.341036183119742	0.115875	0.120342	0.0500874	0.0493072	GeneID:11174,Genbank:XM_011543117.2,HGNC:HGNC:222,MIM:605008	ADAM metallopeptidase with thrombospondin type 1 motif 6	GO:0004222,GO:0005578,GO:0008237,GO:0046872	metalloendopeptidase activity|proteinaceous extracellular matrix|metallopeptidase activity|metal ion binding
ADAMTS7	103.995105120542	102.836525170183	105.153685070901	1.02253246010485	0.0321466419826584	0.961524726512576	1	0.542133	0.744735	0.553561	0.735351	GeneID:11173,Genbank:XM_005254137.4,HGNC:HGNC:223,MIM:605009	ADAM metallopeptidase with thrombospondin type 1 motif 7	GO:0004222,GO:0005578,GO:0005615,GO:0005788,GO:0008237,GO:0009986,GO:0032331,GO:0036066,GO:0046872,GO:0051603,GO:0071347,GO:0071356,GO:0071773	metalloendopeptidase activity|proteinaceous extracellular matrix|extracellular space|endoplasmic reticulum lumen|metallopeptidase activity|cell surface|negative regulation of chondrocyte differentiation|protein O-linked fucosylation|metal ion binding|proteolysis involved in cellular protein catabolic process|cellular response to interleukin-1|cellular response to tumor necrosis factor|cellular re…
ADAMTS9	218.606789588018	171.617992231882	265.595586944153	1.54759756532574	0.630030364253522	0.00459597215043731	0.267669418041469	0.696274	0.71788	1.21694	0.978542	GeneID:56999,Genbank:NM_001318781.1,HGNC:HGNC:13202,MIM:605421	ADAM metallopeptidase with thrombospondin type 1 motif 9	GO:0003179,GO:0003229,GO:0004222,GO:0005578,GO:0005615,GO:0005783,GO:0006508,GO:0006516,GO:0007275,GO:0008237,GO:0008270,GO:0009986,GO:0010596,GO:0015031,GO:0016192,GO:0030198,GO:0035909,GO:0043231,GO:0045636,GO:0090673,GO:1903671	heart valve morphogenesis|ventricular cardiac muscle tissue development|metalloendopeptidase activity|proteinaceous extracellular matrix|extracellular space|endoplasmic reticulum|proteolysis|glycoprotein catabolic process|multicellular organism development|metallopeptidase activity|zinc ion binding|cell surface|negative regulation of endothelial cell migration|protein transport|vesicle-mediated t…
ADAMTSL1	288.135989192493	254.937905218032	321.334073166954	1.26044054881575	0.33392807222151	0.0965059973009506	1	0.416968	0.421067	0.58072	0.482391	GeneID:92949,Genbank:XM_011518064.3,HGNC:HGNC:14632,MIM:609198	ADAMTS like 1	GO:0005578,GO:0005788,GO:0008233,GO:0036066	proteinaceous extracellular matrix|endoplasmic reticulum lumen|peptidase activity|protein O-linked fucosylation
ADAMTSL3	1.24081702112719	1.02816907859967	1.45346496365472	1.41364391704357	0.499418765260228	1	1	0.00367227	0.00347567	0.00352579	0.00655026	GeneID:57188,Genbank:NM_001301110.1,HGNC:HGNC:14633,MIM:609199	ADAMTS like 3	GO:0005578,GO:0008233,GO:0043231	proteinaceous extracellular matrix|peptidase activity|intracellular membrane-bounded organelle
ADAMTSL4	10.0005562790819	12.7320477957835	7.26906476238037	0.570926600258892	-0.808622813833693	0.388330099439436	1	0.0670493	0.0941346	0.0386287	0.0217682	GeneID:54507,Genbank:NM_001288608.1,HGNC:HGNC:19706,MIM:610113	ADAMTS like 4	GO:0002020,GO:0002064,GO:0005614,GO:0005615,GO:0005788,GO:0006915,GO:0008233,GO:0030198,GO:0036066,GO:0043065	protease binding|epithelial cell development|interstitial matrix|extracellular space|endoplasmic reticulum lumen|apoptotic process|peptidase activity|extracellular matrix organization|protein O-linked fucosylation|positive regulation of apoptotic process
ADAMTSL5	113.579504157869	96.8017808675314	130.357227448206	1.3466407981336	0.42936507881817	0.131570265330491	1	1.0164	0.980846	1.60233	1.80278	GeneID:339366,Genbank:NM_213604.2,HGNC:HGNC:27912	ADAMTS like 5	GO:0001527,GO:0005576,GO:0005578,GO:0008201	microfibril|extracellular region|proteinaceous extracellular matrix|heparin binding
ADAP1	7.15640826444302	6.56303332418548	7.74978320470056	1.18082338179539	0.239793193979005	0.916252818686249	1	0.078412	0.132877	0.0541044	0.185985	GeneID:11033,Genbank:NM_001284308.1,HGNC:HGNC:16486,MIM:608114	ArfGAP with dual PH domains 1	GO:0005096,GO:0005547,GO:0005634,GO:0005737,GO:0005829,GO:0005886,GO:0007166,GO:0043087,GO:0043533,GO:0046872	GTPase activator activity|phosphatidylinositol-3,4,5-trisphosphate binding|nucleus|cytoplasm|cytosol|plasma membrane|cell surface receptor signaling pathway|regulation of GTPase activity|inositol 1,3,4,5 tetrakisphosphate binding|metal ion binding
ADAP2	9.39344159174542	8.12930007942745	10.6575831040634	1.31100869692757	0.390677256095642	0.734626568899875	1	0.0618743	0.0908558	0.0467641	0.141663	GeneID:55803,Genbank:NM_001346712.1,HGNC:HGNC:16487,MIM:608635	ArfGAP with dual PH domains 2	GO:0005096,GO:0005546,GO:0005547,GO:0005737,GO:0005740,GO:0005886,GO:0007507,GO:0030674,GO:0043325,GO:0043533,GO:0046872	GTPase activator activity|phosphatidylinositol-4,5-bisphosphate binding|phosphatidylinositol-3,4,5-trisphosphate binding|cytoplasm|mitochondrial envelope|plasma membrane|heart development|protein binding, bridging|phosphatidylinositol-3,4-bisphosphate binding|inositol 1,3,4,5 tetrakisphosphate binding|metal ion binding
ADAR	8392.51115470233	7011.22328514349	9773.79902426116	1.39402193123295	0.479253258359945	0.346386477921517	1	21.7709	21.557	40.7316	20.5336	GeneID:103,Genbank:NM_001025107.2,HGNC:HGNC:225,MIM:146920	adenosine deaminase, RNA specific	GO:0001649,GO:0001701,GO:0002244,GO:0002566,GO:0003677,GO:0003723,GO:0003726,GO:0005634,GO:0005654,GO:0005730,GO:0005737,GO:0006382,GO:0006397,GO:0006606,GO:0006611,GO:0009615,GO:0016020,GO:0016553,GO:0030218,GO:0031054,GO:0035280,GO:0035455,GO:0043066,GO:0044387,GO:0044530,GO:0045070,GO:0045071,GO:0045087,GO:0046872,GO:0051607,GO:0060216,GO:0060337,GO:0060339,GO:0061484,GO:0098586,GO:1900369	osteoblast differentiation|in utero embryonic development|hematopoietic progenitor cell differentiation|somatic diversification of immune receptors via somatic mutation|DNA binding|RNA binding|double-stranded RNA adenosine deaminase activity|nucleus|nucleoplasm|nucleolus|cytoplasm|adenosine to inosine editing|mRNA processing|protein import into nucleus|protein export from nucleus|response to viru…	hsa04623,hsa05162,hsa05164	Cytosolic DNA-sensing pathway|Measles|Influenza A
ADARB1	912.306002428601	843.214314311312	981.397690545889	1.16387693364461	0.218938518205762	0.154772059848249	1	2.07465	2.04426	2.63169	2.37015	GeneID:104,Genbank:NM_015833.3,HGNC:HGNC:226,MIM:601218	adenosine deaminase, RNA specific B1	GO:0003723,GO:0003725,GO:0003726,GO:0003729,GO:0005634,GO:0005654,GO:0005730,GO:0005829,GO:0006382,GO:0006396,GO:0006397,GO:0007274,GO:0008285,GO:0016553,GO:0021610,GO:0021618,GO:0021965,GO:0030336,GO:0035264,GO:0044387,GO:0045070,GO:0045087,GO:0046872,GO:0050884,GO:0051607,GO:0051726,GO:0060384,GO:0060415,GO:0061744,GO:0097049	RNA binding|double-stranded RNA binding|double-stranded RNA adenosine deaminase activity|mRNA binding|nucleus|nucleoplasm|nucleolus|cytosol|adenosine to inosine editing|RNA processing|mRNA processing|neuromuscular synaptic transmission|negative regulation of cell proliferation|base conversion or substitution editing|facial nerve morphogenesis|hypoglossal nerve morphogenesis|spinal cord ventral co…
ADAT1	1019.43046790621	1018.69605982992	1020.16487598251	1.00144185906917	0.00207866471783283	1	1	6.20475	6.99645	6.96807	6.36135	GeneID:23536,Genbank:NM_001324448.1,HGNC:HGNC:228,MIM:604230	adenosine deaminase, tRNA specific 1	GO:0003723,GO:0008033,GO:0008251,GO:0046872	RNA binding|tRNA processing|tRNA-specific adenosine deaminase activity|metal ion binding
ADAT2	114.961571208611	124.264379686505	105.658762730717	0.850273932057389	-0.234000386868553	0.413739522622853	1	0.45564	0.427631	0.495636	0.348387	GeneID:134637,Genbank:NM_182503.2,HGNC:HGNC:21172,MIM:615388	adenosine deaminase, tRNA specific 2	GO:0002100,GO:0005654,GO:0006400,GO:0008270,GO:0052717,GO:0052718	tRNA wobble adenosine to inosine editing|nucleoplasm|tRNA modification|zinc ion binding|tRNA-specific adenosine-34 deaminase activity|tRNA-specific adenosine-34 deaminase complex
ADAT3	138.697542015356	149.950006342135	127.445077688576	0.849917121028922	-0.234605930001986	0.480926052678474	1	6.14543	7.6115	5.6524	6.71154	GeneID:113179,Genbank:NM_138422.3,HGNC:HGNC:25151,MIM:615302	adenosine deaminase, tRNA specific 3	GO:0003824,GO:0005654,GO:0006400,GO:0009451,GO:0046872	catalytic activity|nucleoplasm|tRNA modification|RNA modification|metal ion binding
ADCK1	180.35869331019	175.586589722226	185.130796898154	1.0543561281703	0.076362246069423	0.766840575946664	1	1.59405	1.46025	1.8218	1.64747	GeneID:57143,Genbank:XM_005267885.3,HGNC:HGNC:19038	aarF domain containing kinase 1	GO:0004674,GO:0005524,GO:0005576,GO:0005739	protein serine/threonine kinase activity|ATP binding|extracellular region|mitochondrion
ADCK2	975.854471113336	938.364601530194	1013.34434069648	1.07990469700585	0.110903998292594	0.486001269300414	1	18.1512	19.4474	20.7336	20.6139	GeneID:90956,Genbank:XM_006716170.4,HGNC:HGNC:19039	aarF domain containing kinase 2	GO:0004674,GO:0005524,GO:0016021	protein serine/threonine kinase activity|ATP binding|integral component of membrane
ADCK5	96.0346811089438	90.7866538750962	101.282708342791	1.11561230665177	0.157835754365509	0.633317610628194	1	1.00715	1.24636	1.4789	1.23758	GeneID:203054,Genbank:XM_017013174.1,HGNC:HGNC:21738	aarF domain containing kinase 5	GO:0004674,GO:0016021	protein serine/threonine kinase activity|integral component of membrane
ADCY1	41.984858668229	50.5243636754385	33.4453536610196	0.661964866611046	-0.595173445998487	0.184019470278098	1	0.170826	0.131452	0.131231	0.0673947	GeneID:107,Genbank:NM_001281768.1,HGNC:HGNC:232,MIM:103072	adenylate cyclase 1	GO:0003091,GO:0004016,GO:0004383,GO:0005516,GO:0005524,GO:0005634,GO:0005737,GO:0005886,GO:0005887,GO:0006171,GO:0006182,GO:0007165,GO:0007186,GO:0007189,GO:0007190,GO:0007193,GO:0007409,GO:0007420,GO:0007616,GO:0007623,GO:0008074,GO:0008294,GO:0010226,GO:0019933,GO:0034199,GO:0042752,GO:0045121,GO:0046872,GO:0070062,GO:0071277,GO:0071377,GO:1904322	renal water homeostasis|adenylate cyclase activity|guanylate cyclase activity|calmodulin binding|ATP binding|nucleus|cytoplasm|plasma membrane|integral component of plasma membrane|cAMP biosynthetic process|cGMP biosynthetic process|signal transduction|G-protein coupled receptor signaling pathway|adenylate cyclase-activating G-protein coupled receptor signaling pathway|activation of adenylate cyc…	hsa00230,hsa01522,hsa04015,hsa04020,hsa04022,hsa04024,hsa04062,hsa04072,hsa04114,hsa04211,hsa04213,hsa04261,hsa04270,hsa04371,hsa04540,hsa04611,hsa04713,hsa04714,hsa04720,hsa04723,hsa04724,hsa04725,hsa04727,hsa04750,hsa04911,hsa04912,hsa04913,hsa04914,hsa04915,hsa04916,hsa04918,hsa04921,hsa04923,hsa04925,hsa04926,hsa04927,hsa04928,hsa04934,hsa04970,hsa04971,hsa04972,hsa04976,hsa05032,hsa05142,hsa…	Purine metabolism|Endocrine resistance|Rap1 signaling pathway|Calcium signaling pathway|cGMP-PKG signaling pathway|cAMP signaling pathway|Chemokine signaling pathway|Phospholipase D signaling pathway|Oocyte meiosis|Longevity regulating pathway|Longevity regulating pathway - multiple species|Adrenergic signaling in cardiomyocytes|Vascular smooth muscle contraction|Apelin signaling pathway|Gap junc…
ADCY10	2.99658855360761	3.084507235799	2.90866987141623	0.942993369462067	-0.0846804680780024	1	1	0	0.00827617	0	0.00389135	GeneID:55811,Genbank:XM_011509762.3,HGNC:HGNC:21285,MIM:605205	adenylate cyclase 10	GO:0000287,GO:0003351,GO:0004016,GO:0005524,GO:0005634,GO:0005737,GO:0005739,GO:0005829,GO:0005856,GO:0005886,GO:0005929,GO:0006171,GO:0007283,GO:0030145,GO:0030424,GO:0030425,GO:0030426,GO:0035556,GO:0043025,GO:0043065,GO:0045177,GO:0045178,GO:0048471,GO:0051117,GO:0071241,GO:0071890	magnesium ion binding|epithelial cilium movement|adenylate cyclase activity|ATP binding|nucleus|cytoplasm|mitochondrion|cytosol|cytoskeleton|plasma membrane|cilium|cAMP biosynthetic process|spermatogenesis|manganese ion binding|axon|dendrite|growth cone|intracellular signal transduction|neuronal cell body|positive regulation of apoptotic process|apical part of cell|basal part of cell|perinuclear …	hsa00230,hsa04024,hsa04371,hsa04713,hsa04714	Purine metabolism|cAMP signaling pathway|Apelin signaling pathway|Circadian entrainment|Thermogenesis
ADCY3	1153.7399085852	1122.05106536652	1185.42875180387	1.05648378081317	0.0792706191232886	0.606196588372894	1	6.09947	6.02592	7.17583	6.63215	GeneID:109,Genbank:NM_004036.4,HGNC:HGNC:234,MIM:600291	adenylate cyclase 3	GO:0003091,GO:0004016,GO:0004383,GO:0005516,GO:0005524,GO:0005737,GO:0005794,GO:0005886,GO:0005887,GO:0005929,GO:0006171,GO:0006182,GO:0007165,GO:0007186,GO:0007189,GO:0007190,GO:0007193,GO:0007338,GO:0007340,GO:0007608,GO:0008074,GO:0008355,GO:0016020,GO:0016021,GO:0030317,GO:0034199,GO:0046872,GO:0071377,GO:1904322	renal water homeostasis|adenylate cyclase activity|guanylate cyclase activity|calmodulin binding|ATP binding|cytoplasm|Golgi apparatus|plasma membrane|integral component of plasma membrane|cilium|cAMP biosynthetic process|cGMP biosynthetic process|signal transduction|G-protein coupled receptor signaling pathway|adenylate cyclase-activating G-protein coupled receptor signaling pathway|activation o…	hsa00230,hsa01522,hsa04015,hsa04020,hsa04022,hsa04024,hsa04062,hsa04072,hsa04114,hsa04211,hsa04213,hsa04261,hsa04270,hsa04371,hsa04540,hsa04611,hsa04713,hsa04714,hsa04723,hsa04724,hsa04725,hsa04727,hsa04740,hsa04750,hsa04911,hsa04912,hsa04913,hsa04914,hsa04915,hsa04916,hsa04918,hsa04921,hsa04923,hsa04925,hsa04926,hsa04927,hsa04928,hsa04934,hsa04962,hsa04970,hsa04971,hsa04972,hsa04976,hsa05032,hsa…	Purine metabolism|Endocrine resistance|Rap1 signaling pathway|Calcium signaling pathway|cGMP-PKG signaling pathway|cAMP signaling pathway|Chemokine signaling pathway|Phospholipase D signaling pathway|Oocyte meiosis|Longevity regulating pathway|Longevity regulating pathway - multiple species|Adrenergic signaling in cardiomyocytes|Vascular smooth muscle contraction|Apelin signaling pathway|Gap junc…
ADCY5	6.69709304330511	6.61105959887042	6.78312648773981	1.02602712716412	0.0370688749096696	1	1	0.0108065	0.0237565	0.0151419	0.0376531	GeneID:111,Genbank:XM_005247077.4,HGNC:HGNC:236,MIM:600293	adenylate cyclase 5	GO:0001973,GO:0003091,GO:0004016,GO:0004383,GO:0005524,GO:0005886,GO:0005929,GO:0006171,GO:0006182,GO:0007186,GO:0007189,GO:0007190,GO:0007191,GO:0007193,GO:0007195,GO:0007204,GO:0007626,GO:0008074,GO:0008179,GO:0016021,GO:0034199,GO:0045111,GO:0046872,GO:0046982,GO:0050885,GO:0061178,GO:0071377,GO:0097110,GO:1904322	adenosine receptor signaling pathway|renal water homeostasis|adenylate cyclase activity|guanylate cyclase activity|ATP binding|plasma membrane|cilium|cAMP biosynthetic process|cGMP biosynthetic process|G-protein coupled receptor signaling pathway|adenylate cyclase-activating G-protein coupled receptor signaling pathway|activation of adenylate cyclase activity|adenylate cyclase-activating dopamine…	hsa00230,hsa01522,hsa04015,hsa04022,hsa04024,hsa04062,hsa04072,hsa04114,hsa04211,hsa04213,hsa04261,hsa04270,hsa04371,hsa04540,hsa04611,hsa04713,hsa04714,hsa04723,hsa04724,hsa04725,hsa04726,hsa04727,hsa04728,hsa04750,hsa04911,hsa04912,hsa04913,hsa04914,hsa04915,hsa04916,hsa04918,hsa04921,hsa04923,hsa04924,hsa04925,hsa04926,hsa04927,hsa04928,hsa04934,hsa04970,hsa04971,hsa04972,hsa04976,hsa05012,hsa…	Purine metabolism|Endocrine resistance|Rap1 signaling pathway|cGMP-PKG signaling pathway|cAMP signaling pathway|Chemokine signaling pathway|Phospholipase D signaling pathway|Oocyte meiosis|Longevity regulating pathway|Longevity regulating pathway - multiple species|Adrenergic signaling in cardiomyocytes|Vascular smooth muscle contraction|Apelin signaling pathway|Gap junction|Platelet activation|C…
ADCY6	1006.83979930173	878.663151386513	1135.01644721694	1.29175378007592	0.369331105546244	0.016250656665072	0.529251203244782	4.70681	4.94746	6.60293	6.1376	GeneID:112,Genbank:NM_015270.4,HGNC:HGNC:237,MIM:600294	adenylate cyclase 6	GO:0003091,GO:0004016,GO:0004383,GO:0005080,GO:0005524,GO:0005886,GO:0005929,GO:0006171,GO:0006182,GO:0007186,GO:0007189,GO:0007190,GO:0007193,GO:0007212,GO:0008074,GO:0010977,GO:0016020,GO:0016021,GO:0019901,GO:0031226,GO:0034199,GO:0035811,GO:0046872,GO:0071377,GO:0071380,GO:0071870,GO:0097746,GO:1904117,GO:1904322	renal water homeostasis|adenylate cyclase activity|guanylate cyclase activity|protein kinase C binding|ATP binding|plasma membrane|cilium|cAMP biosynthetic process|cGMP biosynthetic process|G-protein coupled receptor signaling pathway|adenylate cyclase-activating G-protein coupled receptor signaling pathway|activation of adenylate cyclase activity|adenylate cyclase-inhibiting G-protein coupled re…	hsa00230,hsa01522,hsa04015,hsa04022,hsa04024,hsa04062,hsa04072,hsa04114,hsa04211,hsa04213,hsa04261,hsa04270,hsa04371,hsa04540,hsa04611,hsa04713,hsa04714,hsa04723,hsa04724,hsa04725,hsa04727,hsa04742,hsa04750,hsa04911,hsa04912,hsa04913,hsa04914,hsa04915,hsa04916,hsa04918,hsa04921,hsa04923,hsa04924,hsa04925,hsa04926,hsa04927,hsa04928,hsa04934,hsa04961,hsa04962,hsa04970,hsa04971,hsa04972,hsa04976,hsa…	Purine metabolism|Endocrine resistance|Rap1 signaling pathway|cGMP-PKG signaling pathway|cAMP signaling pathway|Chemokine signaling pathway|Phospholipase D signaling pathway|Oocyte meiosis|Longevity regulating pathway|Longevity regulating pathway - multiple species|Adrenergic signaling in cardiomyocytes|Vascular smooth muscle contraction|Apelin signaling pathway|Gap junction|Platelet activation|C…
ADCY7	528.024577909407	589.824075539161	466.225080279654	0.790447693837312	-0.339258096362192	0.0469834308339857	0.795440410398642	3.31782	3.50936	2.8881	2.4121	GeneID:113,Genbank:XM_011522837.3,HGNC:HGNC:238,MIM:600385	adenylate cyclase 7	GO:0003091,GO:0004016,GO:0004383,GO:0005524,GO:0005886,GO:0006171,GO:0006182,GO:0007165,GO:0007186,GO:0007189,GO:0007190,GO:0007193,GO:0008074,GO:0016021,GO:0034199,GO:0046872,GO:0060135,GO:0071361,GO:0071377	renal water homeostasis|adenylate cyclase activity|guanylate cyclase activity|ATP binding|plasma membrane|cAMP biosynthetic process|cGMP biosynthetic process|signal transduction|G-protein coupled receptor signaling pathway|adenylate cyclase-activating G-protein coupled receptor signaling pathway|activation of adenylate cyclase activity|adenylate cyclase-inhibiting G-protein coupled receptor signa…	hsa00230,hsa01522,hsa04015,hsa04020,hsa04022,hsa04024,hsa04062,hsa04072,hsa04114,hsa04211,hsa04213,hsa04261,hsa04270,hsa04371,hsa04540,hsa04611,hsa04713,hsa04714,hsa04723,hsa04724,hsa04725,hsa04727,hsa04750,hsa04911,hsa04912,hsa04913,hsa04914,hsa04915,hsa04916,hsa04918,hsa04921,hsa04923,hsa04925,hsa04926,hsa04927,hsa04928,hsa04934,hsa04970,hsa04971,hsa04972,hsa04976,hsa05032,hsa05163,hsa05166,hsa…	Purine metabolism|Endocrine resistance|Rap1 signaling pathway|Calcium signaling pathway|cGMP-PKG signaling pathway|cAMP signaling pathway|Chemokine signaling pathway|Phospholipase D signaling pathway|Oocyte meiosis|Longevity regulating pathway|Longevity regulating pathway - multiple species|Adrenergic signaling in cardiomyocytes|Vascular smooth muscle contraction|Apelin signaling pathway|Gap junc…
ADCY8	12.1396647254526	9.253521707397	15.0258077435081	1.62379342899222	0.699368111633948	0.413483510117588	1	0.0627714	0.0646369	0.126717	0.0786494	GeneID:114,Genbank:XM_006716501.3,HGNC:HGNC:239,MIM:103070	adenylate cyclase 8	GO:0003091,GO:0004016,GO:0004383,GO:0005524,GO:0005886,GO:0006182,GO:0007165,GO:0007186,GO:0007189,GO:0007190,GO:0007193,GO:0007611,GO:0007616,GO:0008074,GO:0008294,GO:0016020,GO:0016021,GO:0034199,GO:0046872,GO:0071377	renal water homeostasis|adenylate cyclase activity|guanylate cyclase activity|ATP binding|plasma membrane|cGMP biosynthetic process|signal transduction|G-protein coupled receptor signaling pathway|adenylate cyclase-activating G-protein coupled receptor signaling pathway|activation of adenylate cyclase activity|adenylate cyclase-inhibiting G-protein coupled receptor signaling pathway|learning or m…	hsa00230,hsa01522,hsa04015,hsa04020,hsa04022,hsa04024,hsa04062,hsa04072,hsa04114,hsa04211,hsa04213,hsa04261,hsa04270,hsa04371,hsa04540,hsa04611,hsa04713,hsa04714,hsa04720,hsa04723,hsa04724,hsa04725,hsa04727,hsa04742,hsa04750,hsa04911,hsa04912,hsa04913,hsa04914,hsa04915,hsa04916,hsa04918,hsa04921,hsa04923,hsa04925,hsa04926,hsa04927,hsa04928,hsa04934,hsa04970,hsa04971,hsa04972,hsa04976,hsa05032,hsa…	Purine metabolism|Endocrine resistance|Rap1 signaling pathway|Calcium signaling pathway|cGMP-PKG signaling pathway|cAMP signaling pathway|Chemokine signaling pathway|Phospholipase D signaling pathway|Oocyte meiosis|Longevity regulating pathway|Longevity regulating pathway - multiple species|Adrenergic signaling in cardiomyocytes|Vascular smooth muscle contraction|Apelin signaling pathway|Gap junc…
ADCY9	671.581017109716	627.924166377141	715.23786784229	1.13905134750413	0.18783278402569	0.369711787847905	1	3.27912	3.46871	3.53175	4.14624	GeneID:115,Genbank:XM_011522353.2,HGNC:HGNC:240,MIM:603302	adenylate cyclase 9	GO:0003091,GO:0004016,GO:0004383,GO:0005524,GO:0005886,GO:0005887,GO:0006171,GO:0006182,GO:0007165,GO:0007186,GO:0007189,GO:0007190,GO:0007193,GO:0008074,GO:0016021,GO:0030424,GO:0030425,GO:0034199,GO:0046872,GO:0071377,GO:0071880	renal water homeostasis|adenylate cyclase activity|guanylate cyclase activity|ATP binding|plasma membrane|integral component of plasma membrane|cAMP biosynthetic process|cGMP biosynthetic process|signal transduction|G-protein coupled receptor signaling pathway|adenylate cyclase-activating G-protein coupled receptor signaling pathway|activation of adenylate cyclase activity|adenylate cyclase-inhib…	hsa00230,hsa01522,hsa04015,hsa04020,hsa04022,hsa04024,hsa04062,hsa04072,hsa04114,hsa04211,hsa04213,hsa04261,hsa04270,hsa04371,hsa04540,hsa04611,hsa04713,hsa04714,hsa04723,hsa04724,hsa04725,hsa04727,hsa04750,hsa04911,hsa04912,hsa04913,hsa04914,hsa04915,hsa04916,hsa04918,hsa04921,hsa04923,hsa04925,hsa04926,hsa04927,hsa04928,hsa04934,hsa04961,hsa04962,hsa04970,hsa04971,hsa04972,hsa04976,hsa05032,hsa…	Purine metabolism|Endocrine resistance|Rap1 signaling pathway|Calcium signaling pathway|cGMP-PKG signaling pathway|cAMP signaling pathway|Chemokine signaling pathway|Phospholipase D signaling pathway|Oocyte meiosis|Longevity regulating pathway|Longevity regulating pathway - multiple species|Adrenergic signaling in cardiomyocytes|Vascular smooth muscle contraction|Apelin signaling pathway|Gap junc…
ADCYAP1R1	0.245035700978681	0.490071401957362	0	0	-Inf	0.990702733019119	1	0	0.00620382	0	0	GeneID:117,Genbank:XM_017011738.2,HGNC:HGNC:242,MIM:102981	ADCYAP receptor type I	GO:0004872,GO:0004999,GO:0005768,GO:0005791,GO:0005886,GO:0005887,GO:0005901,GO:0005923,GO:0007166,GO:0007186,GO:0007202,GO:0007283,GO:0008179,GO:0009986,GO:0010524,GO:0019933,GO:0030154,GO:0030306,GO:0032355,GO:0033555,GO:0042923,GO:0043005,GO:0043231,GO:0043235,GO:0043950,GO:0045471,GO:0046545,GO:0051057,GO:0060548,GO:0060732	receptor activity|vasoactive intestinal polypeptide receptor activity|endosome|rough endoplasmic reticulum|plasma membrane|integral component of plasma membrane|caveola|bicellular tight junction|cell surface receptor signaling pathway|G-protein coupled receptor signaling pathway|activation of phospholipase C activity|spermatogenesis|adenylate cyclase binding|cell surface|positive regulation of ca…	hsa04024,hsa04080,hsa04713,hsa04911,hsa04924	cAMP signaling pathway|Neuroactive ligand-receptor interaction|Circadian entrainment|Insulin secretion|Renin secretion
ADD1	5394.6540164705	5291.82865342334	5497.47937951765	1.03886193971176	0.0550039390086233	0.682736848664985	1	29.453	30.0314	30.726	32.0056	GeneID:118,Genbank:NM_001354757.1,HGNC:HGNC:243,MIM:102680	adducin 1	GO:0000902,GO:0001701,GO:0003723,GO:0003779,GO:0005198,GO:0005516,GO:0005634,GO:0005654,GO:0005737,GO:0005829,GO:0005886,GO:0005913,GO:0005925,GO:0006884,GO:0008134,GO:0008290,GO:0016604,GO:0020027,GO:0030036,GO:0030218,GO:0030507,GO:0032092,GO:0035264,GO:0036498,GO:0042803,GO:0045296,GO:0046982,GO:0048873,GO:0051015,GO:0051016,GO:0051017,GO:0055085,GO:0071277,GO:1903142,GO:1903393	cell morphogenesis|in utero embryonic development|RNA binding|actin binding|structural molecule activity|calmodulin binding|nucleus|nucleoplasm|cytoplasm|cytosol|plasma membrane|cell-cell adherens junction|focal adhesion|cell volume homeostasis|transcription factor binding|F-actin capping protein complex|nuclear body|hemoglobin metabolic process|actin cytoskeleton organization|erythrocyte differe…
ADD2	3293.57274247613	3103.53682758364	3483.60865736862	1.12246409528863	0.166669297636807	0.222363474529815	1	8.65531	9.20472	10.5308	9.60738	GeneID:119,Genbank:XM_011532502.2,HGNC:HGNC:244,MIM:102681	adducin 2	GO:0003779,GO:0005198,GO:0005516,GO:0005829,GO:0006461,GO:0008290,GO:0014069,GO:0019901,GO:0030036,GO:0030097,GO:0030507,GO:0031410,GO:0032092,GO:0042803,GO:0044853,GO:0046982,GO:0050900,GO:0050901,GO:0051015,GO:0051016,GO:0051017,GO:0055085	actin binding|structural molecule activity|calmodulin binding|cytosol|protein complex assembly|F-actin capping protein complex|postsynaptic density|protein kinase binding|actin cytoskeleton organization|hemopoiesis|spectrin binding|cytoplasmic vesicle|positive regulation of protein binding|protein homodimerization activity|plasma membrane raft|protein heterodimerization activity|leukocyte migrati…
ADD3	685.925941202727	732.574864329389	639.277018076065	0.87264394289759	-0.196534970927456	0.241089525830239	1	4.20077	3.77375	3.99088	3.20989	GeneID:120,Genbank:NM_001320591.1,HGNC:HGNC:245,MIM:601568	adducin 3
ADGRA2	203.119157894077	203.683338767212	202.554977020942	0.994460215778576	-0.00801443890831989	0.985532261829682	1	1.47149	1.4137	1.37963	1.61493	GeneID:25960,Genbank:NM_032777.9,HGNC:HGNC:17849,MIM:606823	adhesion G protein-coupled receptor A2	GO:0002040,GO:0004930,GO:0005886,GO:0007166,GO:0007186,GO:0007417,GO:0009986,GO:0010595,GO:0016021,GO:0030175,GO:0043542,GO:0045765,GO:0050920,GO:0090210,GO:1900747	sprouting angiogenesis|G-protein coupled receptor activity|plasma membrane|cell surface receptor signaling pathway|G-protein coupled receptor signaling pathway|central nervous system development|cell surface|positive regulation of endothelial cell migration|integral component of membrane|filopodium|endothelial cell migration|regulation of angiogenesis|regulation of chemotaxis|regulation of establ…
ADGRA3	1471.71709635171	1542.82215854232	1400.6120341611	0.907824681157299	-0.139514383325367	0.334259336345524	1	9.36003	9.7242	9.23871	8.28833	GeneID:166647,Genbank:NM_145290.3,HGNC:HGNC:13839,MIM:612303	adhesion G protein-coupled receptor A3	GO:0004930,GO:0007166,GO:0007186,GO:0009897,GO:0016021	G-protein coupled receptor activity|cell surface receptor signaling pathway|G-protein coupled receptor signaling pathway|external side of plasma membrane|integral component of membrane
ADGRB1	0.245035700978681	0.490071401957362	0	0	-Inf	0.990702733019119	1	0	0.00802325	0	0	GeneID:575,Genbank:XM_017013695.1,HGNC:HGNC:943,MIM:602682	adhesion G protein-coupled receptor B1	GO:0001530,GO:0001786,GO:0001891,GO:0004930,GO:0005615,GO:0005886,GO:0005887,GO:0005911,GO:0005925,GO:0006910,GO:0007155,GO:0007165,GO:0007166,GO:0007186,GO:0007409,GO:0007422,GO:0007517,GO:0008285,GO:0010596,GO:0014069,GO:0016021,GO:0016525,GO:0030165,GO:0030425,GO:0031397,GO:0042177,GO:0043197,GO:0043277,GO:0043652,GO:0045087,GO:0045211,GO:0048167,GO:0048471,GO:0050829,GO:0051965,GO:1901741,GO:…	lipopolysaccharide binding|phosphatidylserine binding|phagocytic cup|G-protein coupled receptor activity|extracellular space|plasma membrane|integral component of plasma membrane|cell-cell junction|focal adhesion|phagocytosis, recognition|cell adhesion|signal transduction|cell surface receptor signaling pathway|G-protein coupled receptor signaling pathway|axonogenesis|peripheral nervous system de…	hsa04115	p53 signaling pathway
ADGRB2	613.373960157913	641.809861766218	584.938058549608	0.911388393035746	-0.133862097616091	0.400269530846424	1	4.2298	4.754	4.07846	4.13668	GeneID:576,Genbank:XM_011541849.2,HGNC:HGNC:944,MIM:602683	adhesion G protein-coupled receptor B2	GO:0004930,GO:0005813,GO:0005886,GO:0007166,GO:0007186,GO:0007422,GO:0016021,GO:0016525,GO:0033173,GO:0051965	G-protein coupled receptor activity|centrosome|plasma membrane|cell surface receptor signaling pathway|G-protein coupled receptor signaling pathway|peripheral nervous system development|integral component of membrane|negative regulation of angiogenesis|calcineurin-NFAT signaling cascade|positive regulation of synapse assembly
ADGRB3	21.7050047863605	18.2090771115764	25.2009324611445	1.38397637105524	0.468819311722878	0.437282090575065	1	0.0638719	0.0308368	0.0504404	0.0521271	GeneID:577,Genbank:XM_011536011.3,HGNC:HGNC:945,MIM:602684	adhesion G protein-coupled receptor B3	GO:0004930,GO:0005096,GO:0005886,GO:0007166,GO:0007186,GO:0007520,GO:0016021,GO:0016322,GO:0016525,GO:0043083,GO:0048814,GO:0051965,GO:0061743,GO:0098794,GO:0099558	G-protein coupled receptor activity|GTPase activator activity|plasma membrane|cell surface receptor signaling pathway|G-protein coupled receptor signaling pathway|myoblast fusion|integral component of membrane|neuron remodeling|negative regulation of angiogenesis|synaptic cleft|regulation of dendrite morphogenesis|positive regulation of synapse assembly|motor learning|postsynapse|maintenance of s…
ADGRD1	2.00831188251439	4.01662376502878	0	0	-Inf	0.119713491089471	1	0.00951281	0.0211251	0	0	GeneID:283383,Genbank:NM_001330497.1,HGNC:HGNC:19893,MIM:613639	adhesion G protein-coupled receptor D1	GO:0004930,GO:0005622,GO:0005886,GO:0007166,GO:0007186,GO:0007189,GO:0016021	G-protein coupled receptor activity|intracellular|plasma membrane|cell surface receptor signaling pathway|G-protein coupled receptor signaling pathway|adenylate cyclase-activating G-protein coupled receptor signaling pathway|integral component of membrane
ADGRE1	7.28789347445095	8.27337890348227	6.30240804541962	0.761769540467551	-0.392573492329969	0.779478665200465	1	0.105823	0.0650328	0.10034	0.0413601	GeneID:2015,Genbank:NM_001974.4,HGNC:HGNC:3336,MIM:600493	adhesion G protein-coupled receptor E1	GO:0002250,GO:0004930,GO:0005509,GO:0005887,GO:0007155,GO:0007166,GO:0007186,GO:0009897	adaptive immune response|G-protein coupled receptor activity|calcium ion binding|integral component of plasma membrane|cell adhesion|cell surface receptor signaling pathway|G-protein coupled receptor signaling pathway|external side of plasma membrane
ADGRE2	10.5378554229711	3.13253351048394	17.9431773354583	5.72800810443247	2.51803353384104	0.250240197295445	1	0.0163131	0	0.00514173	0.00479998	GeneID:30817,Genbank:NM_013447.3,HGNC:HGNC:3337,MIM:606100	adhesion G protein-coupled receptor E2	GO:0004930,GO:0005509,GO:0005886,GO:0006954,GO:0007155,GO:0007166,GO:0007186,GO:0016021,GO:0016477,GO:0031256,GO:0032587,GO:0035374,GO:0043304,GO:0071621	G-protein coupled receptor activity|calcium ion binding|plasma membrane|inflammatory response|cell adhesion|cell surface receptor signaling pathway|G-protein coupled receptor signaling pathway|integral component of membrane|cell migration|leading edge membrane|ruffle membrane|chondroitin sulfate binding|regulation of mast cell degranulation|granulocyte chemotaxis
ADGRE5	3483.09110267143	3311.1055709495	3655.07663439337	1.10388405204043	0.142588644642278	0.308183394733672	1	34.2081	37.6904	41.3105	39.6523	GeneID:976,Genbank:NM_078481.3,HGNC:HGNC:1711,MIM:601211	adhesion G protein-coupled receptor E5
ADGRF1	0.269048838321152	0.538097676642304	0	0	-Inf	0.990703195066487	1	0.00657932	0	0	0	GeneID:266977,Genbank:NM_153840.3,HGNC:HGNC:18990,MIM:617430	adhesion G protein-coupled receptor F1	GO:0004930,GO:0005576,GO:0005622,GO:0005886,GO:0007166,GO:0007186,GO:0007189,GO:0007416,GO:0007613,GO:0016021,GO:0031175,GO:0032793	G-protein coupled receptor activity|extracellular region|intracellular|plasma membrane|cell surface receptor signaling pathway|G-protein coupled receptor signaling pathway|adenylate cyclase-activating G-protein coupled receptor signaling pathway|synapse assembly|memory|integral component of membrane|neuron projection development|positive regulation of CREB transcription factor activity
ADGRF2	0.484198330533773	0	0.968396661067546	Inf	Inf	0.786481099255567	1	0	0	0	0.0143284	GeneID:222611,Genbank:NM_153839.6,HGNC:HGNC:18991	adhesion G protein-coupled receptor F2	GO:0004930,GO:0007166,GO:0007186,GO:0016021	G-protein coupled receptor activity|cell surface receptor signaling pathway|G-protein coupled receptor signaling pathway|integral component of membrane
ADGRF3	4.7005273036379	4.55472144167109	4.84633316560471	1.06402405233077	0.0895307634200427	1	1	0.00653932	0.0175254	0	0.0114577	GeneID:165082,Genbank:NM_153835.3,HGNC:HGNC:18989	adhesion G protein-coupled receptor F3	GO:0004930,GO:0007166,GO:0007186,GO:0016021	G-protein coupled receptor activity|cell surface receptor signaling pathway|G-protein coupled receptor signaling pathway|integral component of membrane
ADGRG1	1749.90995924171	1780.34004135481	1719.47987712861	0.965815426933898	-0.0501805870785125	0.711901703615966	1	14.1125	14.6023	14.6712	13.9665	GeneID:9289,Genbank:XM_006721340.3,HGNC:HGNC:4512,MIM:604110	adhesion G protein-coupled receptor G1	GO:0001525,GO:0004930,GO:0005518,GO:0005622,GO:0005887,GO:0007155,GO:0007166,GO:0007186,GO:0007266,GO:0007267,GO:0007420,GO:0008201,GO:0008285,GO:0010573,GO:0016021,GO:0016477,GO:0021796,GO:0021801,GO:0021819,GO:0035025,GO:0045121,GO:0045785,GO:0050840,GO:0070062,GO:0070528,GO:0072520,GO:0097451,GO:2000179,GO:2001223	angiogenesis|G-protein coupled receptor activity|collagen binding|intracellular|integral component of plasma membrane|cell adhesion|cell surface receptor signaling pathway|G-protein coupled receptor signaling pathway|Rho protein signal transduction|cell-cell signaling|brain development|heparin binding|negative regulation of cell proliferation|vascular endothelial growth factor production|integral…
ADGRG2	155.853933798763	147.412388437232	164.295479160293	1.11452965996986	0.15643501024689	0.519690174199448	1	0.93889	0.810679	1.039	0.988675	GeneID:10149,Genbank:XM_006724455.3,HGNC:HGNC:4516,MIM:300572	adhesion G protein-coupled receptor G2	GO:0004930,GO:0005829,GO:0005886,GO:0005887,GO:0007166,GO:0007186,GO:0007283,GO:0009986,GO:0016021,GO:0016324,GO:0070062	G-protein coupled receptor activity|cytosol|plasma membrane|integral component of plasma membrane|cell surface receptor signaling pathway|G-protein coupled receptor signaling pathway|spermatogenesis|cell surface|integral component of membrane|apical plasma membrane|extracellular exosome
ADGRG3	2.53803493804801	3.6226049124413	1.45346496365472	0.401220944261132	-1.31753117639242	0.585743889120145	1	0.0487881	0.0146686	0.0229179	0.0224856	GeneID:222487,Genbank:XM_011522951.3,HGNC:HGNC:13728	adhesion G protein-coupled receptor G3	GO:0004930,GO:0005886,GO:0007166,GO:0007186,GO:0016021,GO:0030183,GO:0030334,GO:0032792,GO:0035579,GO:0043312,GO:1901223	G-protein coupled receptor activity|plasma membrane|cell surface receptor signaling pathway|G-protein coupled receptor signaling pathway|integral component of membrane|B cell differentiation|regulation of cell migration|negative regulation of CREB transcription factor activity|specific granule membrane|neutrophil degranulation|negative regulation of NIK/NF-kappaB signaling
ADGRG4	0.511582989614737	0.538097676642304	0.48506830258717	0.901450282435646	-0.149680169798226	1	1	0	0	0.00327433	0	GeneID:139378,Genbank:NM_153834.3,HGNC:HGNC:18992	adhesion G protein-coupled receptor G4	GO:0004930,GO:0007166,GO:0007186,GO:0016021	G-protein coupled receptor activity|cell surface receptor signaling pathway|G-protein coupled receptor signaling pathway|integral component of membrane
ADGRG5	3.2391227049012	3.084507235799	3.3937381740034	1.10025294627791	0.137835235013391	1	1	0.0311195	0.0276757	0.0485132	0.0181838	GeneID:221188,Genbank:XM_011522949.2,HGNC:HGNC:19010,MIM:616965	adhesion G protein-coupled receptor G5	GO:0004930,GO:0005886,GO:0007166,GO:0007186,GO:0016021	G-protein coupled receptor activity|plasma membrane|cell surface receptor signaling pathway|G-protein coupled receptor signaling pathway|integral component of membrane
ADGRG6	63.3536330099612	59.3358402555631	67.3714257643594	1.13542549451034	0.183233040939543	0.612212900121446	1	0.29821	0.255539	0.388623	0.257805	GeneID:57211,Genbank:NM_020455.5,HGNC:HGNC:13841,MIM:612243	adhesion G protein-coupled receptor G6	GO:0004930,GO:0005518,GO:0005622,GO:0005886,GO:0007005,GO:0007166,GO:0007186,GO:0007189,GO:0014037,GO:0016021,GO:0019933,GO:0022011,GO:0042552,GO:0043236,GO:0050840,GO:0060347	G-protein coupled receptor activity|collagen binding|intracellular|plasma membrane|mitochondrion organization|cell surface receptor signaling pathway|G-protein coupled receptor signaling pathway|adenylate cyclase-activating G-protein coupled receptor signaling pathway|Schwann cell differentiation|integral component of membrane|cAMP-mediated signaling|myelination in peripheral nervous system|myeli…
ADGRL1	1484.87144401568	1430.47439698281	1539.26849104854	1.07605455525468	0.105751223433719	0.485674149741439	1	5.49355	5.96496	6.94771	5.79409	GeneID:22859,Genbank:XM_005259818.3,HGNC:HGNC:20973,MIM:616416	adhesion G protein-coupled receptor L1	GO:0004930,GO:0005622,GO:0005886,GO:0007157,GO:0007166,GO:0007186,GO:0016021,GO:0016524,GO:0030054,GO:0030246,GO:0030424,GO:0030426,GO:0035584,GO:0042734,GO:0043005,GO:0045202,GO:0050839,GO:0051965,GO:0090129	G-protein coupled receptor activity|intracellular|plasma membrane|heterophilic cell-cell adhesion via plasma membrane cell adhesion molecules|cell surface receptor signaling pathway|G-protein coupled receptor signaling pathway|integral component of membrane|latrotoxin receptor activity|cell junction|carbohydrate binding|axon|growth cone|calcium-mediated signaling using intracellular calcium sourc…
ADGRL2	531.813908880138	474.216267952763	589.411549807514	1.24291718702958	0.313730175841883	0.313252912117023	1	1.79773	1.6092	2.61555	1.73717	GeneID:23266,Genbank:XM_024454350.1,HGNC:HGNC:18582,MIM:607018	adhesion G protein-coupled receptor L2
ADGRL3	116.553769059668	111.936159398417	121.171378720919	1.08250434329832	0.114372813443799	0.709017618601118	1	0.21787	0.253522	0.289274	0.207647	GeneID:23284,Genbank:NM_001322402.1,HGNC:HGNC:20974,MIM:616417	adhesion G protein-coupled receptor L3	GO:0001764,GO:0004930,GO:0005509,GO:0005887,GO:0005911,GO:0007166,GO:0007186,GO:0007416,GO:0016021,GO:0030246,GO:0030424,GO:0031987,GO:0042220,GO:0051965,GO:0098742	neuron migration|G-protein coupled receptor activity|calcium ion binding|integral component of plasma membrane|cell-cell junction|cell surface receptor signaling pathway|G-protein coupled receptor signaling pathway|synapse assembly|integral component of membrane|carbohydrate binding|axon|locomotion involved in locomotory behavior|response to cocaine|positive regulation of synapse assembly|cell-ce…
ADGRV1	121.860458524503	131.269458137963	112.451458911044	0.856646020377861	-0.223228911719218	0.420323376046266	1	0.222348	0.238428	0.240618	0.158967	GeneID:84059,Genbank:XM_017009967.1,HGNC:HGNC:17416,MIM:602851	adhesion G protein-coupled receptor V1	GO:0004930,GO:0005509,GO:0005737,GO:0005886,GO:0007166,GO:0007186,GO:0007399,GO:0007601,GO:0007605,GO:0009986,GO:0016020,GO:0016021,GO:0032420,GO:0043235,GO:0045202,GO:0045494,GO:0048496,GO:0050877,GO:0050953,GO:0070062,GO:0098609	G-protein coupled receptor activity|calcium ion binding|cytoplasm|plasma membrane|cell surface receptor signaling pathway|G-protein coupled receptor signaling pathway|nervous system development|visual perception|sensory perception of sound|cell surface|membrane|integral component of membrane|stereocilium|receptor complex|synapse|photoreceptor cell maintenance|maintenance of animal organ identity|…
ADH1C	0.242099165266886	0	0.484198330533773	Inf	Inf	1	1	0	0	0	0	GeneID:126,Genbank:NM_000669.4,HGNC:HGNC:251,MIM:103730	alcohol dehydrogenase 1C (class I), gamma polypeptide			hsa00010,hsa00071,hsa00350,hsa00830,hsa00980,hsa00982,hsa05204	Glycolysis / Gluconeogenesis|Fatty acid degradation|Tyrosine metabolism|Retinol metabolism|Metabolism of xenobiotics by cytochrome P450|Drug metabolism - cytochrome P450|Chemical carcinogenesis
ADH5	2643.20710160901	2682.25401169396	2604.16019152406	0.970885002005988	-0.0426276713961841	0.80078407606783	1	43.1198	43.0634	38.1247	44.6992	GeneID:128,Genbank:NM_000671.4,HGNC:HGNC:253,MIM:103710	alcohol dehydrogenase 5 (class III), chi polypeptide			hsa00010,hsa00071,hsa00350,hsa00830,hsa00980,hsa00982,hsa05204	Glycolysis / Gluconeogenesis|Fatty acid degradation|Tyrosine metabolism|Retinol metabolism|Metabolism of xenobiotics by cytochrome P450|Drug metabolism - cytochrome P450|Chemical carcinogenesis
ADH6	0.538097676642304	1.07619535328461	0	0	-Inf	0.746054226339504	1	0	0	0	0	GeneID:130,Genbank:NM_001102470.1,HGNC:HGNC:255,MIM:103735	alcohol dehydrogenase 6 (class V)	GO:0004022,GO:0005737,GO:0008270	alcohol dehydrogenase (NAD) activity|cytoplasm|zinc ion binding	hsa00010,hsa00071,hsa00350,hsa00830,hsa00980,hsa00982,hsa05204	Glycolysis / Gluconeogenesis|Fatty acid degradation|Tyrosine metabolism|Retinol metabolism|Metabolism of xenobiotics by cytochrome P450|Drug metabolism - cytochrome P450|Chemical carcinogenesis
ADHFE1	16.5148281605971	7.83133377620985	25.1983225449843	3.2176284736493	1.68599775360414	0.0183045983485349	0.552102537005903	0.172713	0.0449941	0.372473	0.563335	GeneID:137872,Genbank:NM_144650.2,HGNC:HGNC:16354,MIM:611083	alcohol dehydrogenase, iron containing 1	GO:0004022,GO:0005739,GO:0005759,GO:0005829,GO:0006103,GO:0015993,GO:0046872,GO:0047988	alcohol dehydrogenase (NAD) activity|mitochondrion|mitochondrial matrix|cytosol|2-oxoglutarate metabolic process|molecular hydrogen transport|metal ion binding|hydroxyacid-oxoacid transhydrogenase activity
ADI1	3851.56923771051	3700.26215437149	4002.87632104953	1.08178181816673	0.113409554997166	0.413025384740873	1	26.2001	29.4884	29.3902	30.7468	GeneID:55256,Genbank:NM_018269.3,HGNC:HGNC:30576,MIM:613400	acireductone dioxygenase 1	GO:0005634,GO:0005737,GO:0005829,GO:0005886,GO:0010309,GO:0016491,GO:0019509,GO:0046872	nucleus|cytoplasm|cytosol|plasma membrane|acireductone dioxygenase [iron(II)-requiring] activity|oxidoreductase activity|L-methionine salvage from methylthioadenosine|metal ion binding	hsa00270	Cysteine and methionine metabolism
ADIPOQ	0.242534151293585	0	0.48506830258717	Inf	Inf	1	1	0	0	0.00960139	0	GeneID:9370,Genbank:NM_001177800.1,HGNC:HGNC:13633,MIM:605441	adiponectin, C1Q and collagen domain containing			hsa03320,hsa04152,hsa04211,hsa04920,hsa04930,hsa04932	PPAR signaling pathway|AMPK signaling pathway|Longevity regulating pathway|Adipocytokine signaling pathway|Type II diabetes mellitus|Non-alcoholic fatty liver disease (NAFLD)
ADIPOR1	4555.57313621354	4592.47481722428	4518.67145520279	0.983929500986116	-0.0233731454014706	0.839179940831256	1	65.7777	71.5814	70.248	67.9281	GeneID:51094,Genbank:NM_001290629.1,HGNC:HGNC:24040,MIM:607945	adiponectin receptor 1			hsa04152,hsa04211,hsa04920,hsa04932	AMPK signaling pathway|Longevity regulating pathway|Adipocytokine signaling pathway|Non-alcoholic fatty liver disease (NAFLD)
ADIPOR2	2354.86378701305	2285.09360670723	2424.63396731887	1.06106548992219	0.0855137034441473	0.540396766984143	1	21.9865	22.5327	24.8698	22.8335	GeneID:79602,Genbank:XM_005253789.2,HGNC:HGNC:24041,MIM:607946	adiponectin receptor 2			hsa04152,hsa04211,hsa04920,hsa04932	AMPK signaling pathway|Longevity regulating pathway|Adipocytokine signaling pathway|Non-alcoholic fatty liver disease (NAFLD)
ADIRF	0.242534151293585	0	0.48506830258717	Inf	Inf	1	1	0.160123	0	0	0	GeneID:10974,Genbank:NM_006829.2,HGNC:HGNC:24043	adipogenesis regulatory factor
ADK	1239.28647348186	1322.23524373428	1156.33770322945	0.874532507516361	-0.193416082883378	0.198029531260433	1	6.7346	6.31991	6.03581	5.49235	GeneID:132,Genbank:NM_006721.3,HGNC:HGNC:257,MIM:102750	adenosine kinase	GO:0003723,GO:0004001,GO:0005524,GO:0005634,GO:0005654,GO:0005829,GO:0006169,GO:0006175,GO:0009156,GO:0043101,GO:0044209,GO:0046872	RNA binding|adenosine kinase activity|ATP binding|nucleus|nucleoplasm|cytosol|adenosine salvage|dATP biosynthetic process|ribonucleoside monophosphate biosynthetic process|purine-containing compound salvage|AMP salvage|metal ion binding	hsa00230	Purine metabolism
ADM	264.705940825469	248.798316711758	280.61356493918	1.12787565706998	0.173608026232693	0.423651612226469	1	7.63968	8.84157	10.4018	8.90926	GeneID:133,Genbank:NM_001124.2,HGNC:HGNC:259,MIM:103275	adrenomedullin			hsa04270	Vascular smooth muscle contraction
ADM5	27.4866317708369	24.9259979149246	30.0472656267492	1.20545888390523	0.269582443974346	0.65755206676618	1	0.481564	0.652241	0.649081	0.610892	GeneID:199800,Genbank:NM_001101340.1,HGNC:HGNC:27293	adrenomedullin 5 (putative)	GO:0005576	extracellular region
ADNP	1744.53828226364	1795.15480227055	1693.92176225672	0.943607626547982	-0.0837410159258321	0.56832253806364	1	8.78884	8.5518	9.14154	7.22751	GeneID:23394,Genbank:NM_181442.3,HGNC:HGNC:15766,MIM:611386	activity dependent neuroprotector homeobox	GO:0003677,GO:0003682,GO:0005507,GO:0005615,GO:0005634,GO:0005737,GO:0006351,GO:0006355,GO:0007614,GO:0009743,GO:0010035,GO:0010629,GO:0010835,GO:0030424,GO:0030425,GO:0030828,GO:0031668,GO:0032091,GO:0032147,GO:0033484,GO:0042277,GO:0043025,GO:0043524,GO:0044849,GO:0045773,GO:0048487,GO:0050731,GO:0050805,GO:0051965	DNA binding|chromatin binding|copper ion binding|extracellular space|nucleus|cytoplasm|transcription, DNA-templated|regulation of transcription, DNA-templated|short-term memory|response to carbohydrate|response to inorganic substance|negative regulation of gene expression|regulation of protein ADP-ribosylation|axon|dendrite|positive regulation of cGMP biosynthetic process|cellular response to ext…
ADNP2	480.353544713438	499.29615334685	461.410936080025	0.924122753574456	-0.113843593667519	0.533973519258057	1	4.00305	3.63449	3.97793	3.11313	GeneID:22850,Genbank:NM_014913.3,HGNC:HGNC:23803,MIM:617422	ADNP homeobox 2	GO:0003677,GO:0005634,GO:0006351,GO:0006355,GO:0030182,GO:0030307,GO:0034599,GO:0046872,GO:0060548,GO:0071300	DNA binding|nucleus|transcription, DNA-templated|regulation of transcription, DNA-templated|neuron differentiation|positive regulation of cell growth|cellular response to oxidative stress|metal ion binding|negative regulation of cell death|cellular response to retinoic acid
ADO	1189.90455944103	1229.30702480858	1150.50209407349	0.935894834126278	-0.0955816706434638	0.521052407217444	1	17.6216	18.0573	17.2694	16.6428	GeneID:84890,Genbank:NM_032804.5,HGNC:HGNC:23506,MIM:611392	2-aminoethanethiol dioxygenase	GO:0000098,GO:0005739,GO:0005829,GO:0046872,GO:0047800,GO:0055114	sulfur amino acid catabolic process|mitochondrion|cytosol|metal ion binding|cysteamine dioxygenase activity|oxidation-reduction process	hsa00430	Taurine and hypotaurine metabolism
ADORA1	160.461584051263	152.284693492336	168.63847461019	1.10738952643771	0.147162782202334	0.573739921785606	1	1.92899	2.17281	2.16171	2.49484	GeneID:134,Genbank:XM_005244901.1,HGNC:HGNC:262,MIM:102775	adenosine A1 receptor	GO:0000186,GO:0001609,GO:0001659,GO:0001664,GO:0001666,GO:0001883,GO:0002087,GO:0002674,GO:0002686,GO:0002793,GO:0003093,GO:0004629,GO:0005783,GO:0005886,GO:0005887,GO:0006612,GO:0006909,GO:0006954,GO:0007165,GO:0007186,GO:0007193,GO:0007267,GO:0007399,GO:0008285,GO:0014050,GO:0014069,GO:0016042,GO:0016323,GO:0030673,GO:0031072,GO:0031683,GO:0032229,GO:0032244,GO:0032795,GO:0032900,GO:0035307,GO:…	activation of MAPKK activity|G-protein coupled adenosine receptor activity|temperature homeostasis|G-protein coupled receptor binding|response to hypoxia|purine nucleoside binding|regulation of respiratory gaseous exchange by neurological system process|negative regulation of acute inflammatory response|negative regulation of leukocyte migration|positive regulation of peptide secretion|regulation…	hsa04022,hsa04024,hsa04071,hsa04080,hsa04923,hsa04924,hsa05032	cGMP-PKG signaling pathway|cAMP signaling pathway|Sphingolipid signaling pathway|Neuroactive ligand-receptor interaction|Regulation of lipolysis in adipocytes|Renin secretion|Morphine addiction
ADORA2A	47.9144439439522	49.304089498099	46.5247983898053	0.943629602806052	-0.0837074165054268	0.867710332667884	1	0.865211	0.800776	0.802041	0.682806	GeneID:135,Genbank:NM_001278500.1,HGNC:HGNC:263,MIM:102776	adenosine A2a receptor	GO:0001609,GO:0001963,GO:0001975,GO:0005882,GO:0005886,GO:0005887,GO:0006171,GO:0006355,GO:0006469,GO:0006909,GO:0006915,GO:0006954,GO:0006968,GO:0007186,GO:0007188,GO:0007189,GO:0007205,GO:0007267,GO:0007271,GO:0007417,GO:0007596,GO:0007600,GO:0007626,GO:0008015,GO:0008285,GO:0012505,GO:0014049,GO:0014057,GO:0014061,GO:0014069,GO:0016020,GO:0019899,GO:0030425,GO:0030673,GO:0031000,GO:0031802,GO:…	G-protein coupled adenosine receptor activity|synaptic transmission, dopaminergic|response to amphetamine|intermediate filament|plasma membrane|integral component of plasma membrane|cAMP biosynthetic process|regulation of transcription, DNA-templated|negative regulation of protein kinase activity|phagocytosis|apoptotic process|inflammatory response|cellular defense response|G-protein coupled rece…	hsa04015,hsa04020,hsa04024,hsa04080,hsa04270,hsa05012,hsa05034	Rap1 signaling pathway|Calcium signaling pathway|cAMP signaling pathway|Neuroactive ligand-receptor interaction|Vascular smooth muscle contraction|Parkinson disease|Alcoholism
ADORA2B	2169.8403623353	2114.76353223759	2224.91719243302	1.05208793253536	0.073255288785282	0.604902020758432	1	12.1193	12.4943	13.0261	12.99	GeneID:136,Genbank:XM_011523659.3,HGNC:HGNC:264,MIM:600446	adenosine A2b receptor	GO:0000187,GO:0001609,GO:0002882,GO:0005622,GO:0005886,GO:0005887,GO:0006968,GO:0007186,GO:0007189,GO:0007190,GO:0007254,GO:0007588,GO:0010575,GO:0031284,GO:0031668,GO:0032722,GO:0032755,GO:0043306,GO:0044267,GO:0060087	activation of MAPK activity|G-protein coupled adenosine receptor activity|positive regulation of chronic inflammatory response to non-antigenic stimulus|intracellular|plasma membrane|integral component of plasma membrane|cellular defense response|G-protein coupled receptor signaling pathway|adenylate cyclase-activating G-protein coupled receptor signaling pathway|activation of adenylate cyclase a…	hsa04015,hsa04020,hsa04080,hsa04270,hsa05034	Rap1 signaling pathway|Calcium signaling pathway|Neuroactive ligand-receptor interaction|Vascular smooth muscle contraction|Alcoholism
ADORA3	0.484198330533773	0	0.968396661067546	Inf	Inf	0.786481099255567	1	0	0	0	0.0374712	GeneID:140,Genbank:NM_001302679.1,HGNC:HGNC:268,MIM:600445	adenosine A3 receptor	GO:0001609,GO:0005886,GO:0005887,GO:0006954,GO:0007165,GO:0007186,GO:0007190,GO:0008016,GO:0008285,GO:0009611,GO:0030336,GO:0032088	G-protein coupled adenosine receptor activity|plasma membrane|integral component of plasma membrane|inflammatory response|signal transduction|G-protein coupled receptor signaling pathway|activation of adenylate cyclase activity|regulation of heart contraction|negative regulation of cell proliferation|response to wounding|negative regulation of cell migration|negative regulation of NF-kappaB trans…	hsa04022,hsa04071,hsa04080	cGMP-PKG signaling pathway|Sphingolipid signaling pathway|Neuroactive ligand-receptor interaction
ADPGK	1853.90007900073	1895.30287305923	1812.49728494224	0.956310102573036	-0.0644495782504246	0.637743458553638	1	12.4047	13.6736	12.7035	12.0602	GeneID:83440,Genbank:NM_031284.4,HGNC:HGNC:25250,MIM:611861	ADP dependent glucokinase	GO:0005576,GO:0005783,GO:0005789,GO:0006006,GO:0016020,GO:0043843,GO:0046872,GO:0061621	extracellular region|endoplasmic reticulum|endoplasmic reticulum membrane|glucose metabolic process|membrane|ADP-specific glucokinase activity|metal ion binding|canonical glycolysis	hsa00010	Glycolysis / Gluconeogenesis
ADPRH	0.245035700978681	0.490071401957362	0	0	-Inf	0.990702733019119	1	0	0.0119576	0	0	GeneID:141,Genbank:XM_011512438.2,HGNC:HGNC:269,MIM:603081	ADP-ribosylarginine hydrolase	GO:0000287,GO:0003875,GO:0005622,GO:0006464,GO:0030955,GO:0051725	magnesium ion binding|ADP-ribosylarginine hydrolase activity|intracellular|cellular protein modification process|potassium ion binding|protein de-ADP-ribosylation
ADPRHL1	14.1491731995719	13.7602168743831	14.5381295247607	1.05653345855513	0.0793384556090955	0.979041925323246	1	0.181466	0.195089	0.225267	0.192755	GeneID:113622,Genbank:NM_138430.4,HGNC:HGNC:21303,MIM:610620	ADP-ribosylhydrolase like 1	GO:0000287,GO:0003875,GO:0005096,GO:0005622,GO:0006886,GO:0012505,GO:0017137,GO:0031338,GO:0051725,GO:0090630	magnesium ion binding|ADP-ribosylarginine hydrolase activity|GTPase activator activity|intracellular|intracellular protein transport|endomembrane system|Rab GTPase binding|regulation of vesicle fusion|protein de-ADP-ribosylation|activation of GTPase activity
ADPRHL2	998.392867764835	996.970239010376	999.815496519294	1.0028539041564	0.00411144931905199	1	1	26.8635	28.3796	30.1033	26.3066	GeneID:54936,Genbank:NM_017825.2,HGNC:HGNC:21304,MIM:610624	ADP-ribosylhydrolase like 2	GO:0004649,GO:0005654,GO:0005759,GO:0016604,GO:0046872,GO:0071451	poly(ADP-ribose) glycohydrolase activity|nucleoplasm|mitochondrial matrix|nuclear body|metal ion binding|cellular response to superoxide
ADPRM	86.0204832293958	94.9855740837568	77.0553923750349	0.811232580508369	-0.301812500245856	0.348904265732199	1	2.21777	2.44308	1.96873	1.91173	GeneID:56985,Genbank:NM_020233.4,HGNC:HGNC:30925	ADP-ribose/CDP-alcohol diphosphatase, manganese dependent	GO:0005829,GO:0034656,GO:0046872,GO:0047631,GO:0047734	cytosol|nucleobase-containing small molecule catabolic process|metal ion binding|ADP-ribose diphosphatase activity|CDP-glycerol diphosphatase activity	hsa00230,hsa00564	Purine metabolism|Glycerophospholipid metabolism
ADRA1B	382.973954746147	325.882588642264	440.065320850029	1.35037997176679	0.433365411907289	0.0228199526679874	0.613376998591817	0.941316	1.27626	1.53085	1.34666	GeneID:147,Genbank:NM_000679.3,HGNC:HGNC:278,MIM:104220	adrenoceptor alpha 1B	GO:0001994,GO:0004937,GO:0005634,GO:0005737,GO:0005886,GO:0005887,GO:0005901,GO:0007186,GO:0007188,GO:0007200,GO:0007204,GO:0007267,GO:0007275,GO:0008283,GO:0031965,GO:0035556,GO:0042593,GO:0043410,GO:0045907,GO:0045987,GO:0046982,GO:0055117,GO:0071880	norepinephrine-epinephrine vasoconstriction involved in regulation of systemic arterial blood pressure|alpha1-adrenergic receptor activity|nucleus|cytoplasm|plasma membrane|integral component of plasma membrane|caveola|G-protein coupled receptor signaling pathway|adenylate cyclase-modulating G-protein coupled receptor signaling pathway|phospholipase C-activating G-protein coupled receptor signali…	hsa04020,hsa04022,hsa04080,hsa04261,hsa04270,hsa04970	Calcium signaling pathway|cGMP-PKG signaling pathway|Neuroactive ligand-receptor interaction|Adrenergic signaling in cardiomyocytes|Vascular smooth muscle contraction|Salivary secretion
ADRA1D	266.580594984455	228.321179034027	304.840010934884	1.33513681133126	0.416987582299492	0.0459648623686648	0.79332376136203	4.51711	4.89377	7.29965	6.5691	GeneID:146,Genbank:NM_000678.3,HGNC:HGNC:280,MIM:104219	adrenoceptor alpha 1D	GO:0001994,GO:0004937,GO:0005622,GO:0005886,GO:0005887,GO:0006259,GO:0007186,GO:0007188,GO:0007200,GO:0007204,GO:0007267,GO:0007275,GO:0008283,GO:0008284,GO:0045907,GO:0045987,GO:0071880	norepinephrine-epinephrine vasoconstriction involved in regulation of systemic arterial blood pressure|alpha1-adrenergic receptor activity|intracellular|plasma membrane|integral component of plasma membrane|DNA metabolic process|G-protein coupled receptor signaling pathway|adenylate cyclase-modulating G-protein coupled receptor signaling pathway|phospholipase C-activating G-protein coupled recept…	hsa04020,hsa04022,hsa04080,hsa04261,hsa04270,hsa04970	Calcium signaling pathway|cGMP-PKG signaling pathway|Neuroactive ligand-receptor interaction|Adrenergic signaling in cardiomyocytes|Vascular smooth muscle contraction|Salivary secretion
ADRA2A	1.73926304419324	3.47852608838648	0	0	-Inf	0.165113950009275	1	0.0189707	0.098322	0	0	GeneID:150,Genbank:NM_000681.3,HGNC:HGNC:281,MIM:104210	adrenoceptor alpha 2A			hsa04022,hsa04080	cGMP-PKG signaling pathway|Neuroactive ligand-receptor interaction
ADRB1	13.1256806007909	12.1939501191412	14.0574110824406	1.15281848335383	0.205165371809491	0.855576741778206	1	0.212567	0.315233	0.399674	0.227623	GeneID:153,Genbank:NM_000684.2,HGNC:HGNC:285,MIM:109630	adrenoceptor beta 1			hsa04020,hsa04022,hsa04024,hsa04080,hsa04261,hsa04540,hsa04923,hsa04924,hsa04970,hsa05414	Calcium signaling pathway|cGMP-PKG signaling pathway|cAMP signaling pathway|Neuroactive ligand-receptor interaction|Adrenergic signaling in cardiomyocytes|Gap junction|Regulation of lipolysis in adipocytes|Renin secretion|Salivary secretion|Dilated cardiomyopathy (DCM)
ADRB2	39.9141740466812	42.9909962024462	36.8373518909162	0.856862021001973	-0.222865186515296	0.63350826845752	1	0.806214	1.05934	1.04724	0.710953	GeneID:154,Genbank:NM_000024.5,HGNC:HGNC:286,MIM:109690	adrenoceptor beta 2			hsa04020,hsa04022,hsa04024,hsa04080,hsa04261,hsa04923,hsa04924,hsa04970	Calcium signaling pathway|cGMP-PKG signaling pathway|cAMP signaling pathway|Neuroactive ligand-receptor interaction|Adrenergic signaling in cardiomyocytes|Regulation of lipolysis in adipocytes|Renin secretion|Salivary secretion
ADRM1	4454.37210231235	4422.2134033404	4486.5308012843	1.0145441642177	0.0208316685554276	0.908050164190463	1	66.0972	71.4698	68.3567	71.2786	GeneID:11047,Genbank:XM_017027602.1,HGNC:HGNC:15759,MIM:610650	adhesion regulating molecule 1	GO:0000502,GO:0002020,GO:0005654,GO:0005829,GO:0005886,GO:0005887,GO:0006368,GO:0006511,GO:0008541,GO:0016020,GO:0016579,GO:0043130,GO:0043248,GO:0061133,GO:0070628	proteasome complex|protease binding|nucleoplasm|cytosol|plasma membrane|integral component of plasma membrane|transcription elongation from RNA polymerase II promoter|ubiquitin-dependent protein catabolic process|proteasome regulatory particle, lid subcomplex|membrane|protein deubiquitination|ubiquitin binding|proteasome assembly|endopeptidase activator activity|proteasome binding	hsa03050,hsa05169	Proteasome|Epstein-Barr virus infection
ADSL	2043.24305130182	2063.71189654147	2022.77420606217	0.980163078699161	-0.0289062913154125	0.820558352202141	1	16.189	18.0179	16.6786	16.87	GeneID:158,Genbank:NM_000026.3,HGNC:HGNC:291,MIM:608222	adenylosuccinate lyase			hsa00230,hsa00250	Purine metabolism|Alanine, aspartate and glutamate metabolism
ADSS	943.839364471904	1042.44777584048	845.230953103331	0.81081371430992	-0.30255760376437	0.052996186259939	0.840383088256616	10.3059	9.74578	8.97188	7.91957	GeneID:159,Genbank:NM_001126.3,HGNC:HGNC:292,MIM:103060	adenylosuccinate synthase	GO:0002376,GO:0004019,GO:0005525,GO:0005737,GO:0005829,GO:0005886,GO:0006167,GO:0006531,GO:0009168,GO:0014074,GO:0042301,GO:0044208,GO:0046040,GO:0046872,GO:0060359,GO:0070062,GO:0071257	immune system process|adenylosuccinate synthase activity|GTP binding|cytoplasm|cytosol|plasma membrane|AMP biosynthetic process|aspartate metabolic process|purine ribonucleoside monophosphate biosynthetic process|response to purine-containing compound|phosphate ion binding|'de novo' AMP biosynthetic process|IMP metabolic process|metal ion binding|response to ammonium ion|extracellular exosome|cel…	hsa00230,hsa00250	Purine metabolism|Alanine, aspartate and glutamate metabolism
ADSSL1	18.8572051522651	19.7851525219263	17.9292577826039	0.906197602608035	-0.142102420754305	0.846827306846874	1	0.1825	0.239037	0.153439	0.206765	GeneID:122622,Genbank:NM_152328.4,HGNC:HGNC:20093,MIM:612498	adenylosuccinate synthase like 1	GO:0002376,GO:0003924,GO:0004019,GO:0005525,GO:0005737,GO:0005829,GO:0006167,GO:0006531,GO:0006541,GO:0009168,GO:0014850,GO:0035690,GO:0042301,GO:0042594,GO:0042803,GO:0044208,GO:0046040,GO:0046872,GO:0051015,GO:0071257	immune system process|GTPase activity|adenylosuccinate synthase activity|GTP binding|cytoplasm|cytosol|AMP biosynthetic process|aspartate metabolic process|glutamine metabolic process|purine ribonucleoside monophosphate biosynthetic process|response to muscle activity|cellular response to drug|phosphate ion binding|response to starvation|protein homodimerization activity|'de novo' AMP biosyntheti…	hsa00230,hsa00250	Purine metabolism|Alanine, aspartate and glutamate metabolism
ADTRP	25.7203235933091	26.242324641634	25.1983225449843	0.960216859180482	-0.058567828290409	0.961455377438674	1	0.115311	0.0832693	0.0895286	0.0735373	GeneID:84830,Genbank:XM_005249454.3,HGNC:HGNC:21214,MIM:614348	androgen dependent TFPI regulating protein	GO:0005901,GO:0009986,GO:0010628,GO:0012505,GO:0016020,GO:0016021,GO:0016787,GO:0030195,GO:0042758,GO:0071383	caveola|cell surface|positive regulation of gene expression|endomembrane system|membrane|integral component of membrane|hydrolase activity|negative regulation of blood coagulation|long-chain fatty acid catabolic process|cellular response to steroid hormone stimulus
AEBP1	0.242099165266886	0	0.484198330533773	Inf	Inf	1	1	0	0	0	0.00664554	GeneID:165,Genbank:XM_011515162.1,HGNC:HGNC:303,MIM:602981	AE binding protein 1	GO:0000122,GO:0000977,GO:0001227,GO:0001501,GO:0003700,GO:0003714,GO:0004180,GO:0004181,GO:0004185,GO:0005516,GO:0005576,GO:0005615,GO:0005634,GO:0005737,GO:0006351,GO:0006518,GO:0007517,GO:0008270,GO:0016485,GO:0070062	negative regulation of transcription from RNA polymerase II promoter|RNA polymerase II regulatory region sequence-specific DNA binding|transcriptional repressor activity, RNA polymerase II transcription regulatory region sequence-specific DNA binding|skeletal system development|DNA binding transcription factor activity|transcription corepressor activity|carboxypeptidase activity|metallocarboxypep…
AEBP2	388.885146621804	386.638582827305	391.131710416303	1.01162100159829	0.0166688932676041	0.927581116395512	1	2.80272	2.08708	2.79492	2.21955	GeneID:121536,Genbank:XM_017018806.1,HGNC:HGNC:24051	AE binding protein 2	GO:0000978,GO:0001078,GO:0003714,GO:0005634,GO:0005654,GO:0006351,GO:0016569,GO:0035098,GO:0045814,GO:0046872	RNA polymerase II proximal promoter sequence-specific DNA binding|transcriptional repressor activity, RNA polymerase II proximal promoter sequence-specific DNA binding|transcription corepressor activity|nucleus|nucleoplasm|transcription, DNA-templated|covalent chromatin modification|ESC/E(Z) complex|negative regulation of gene expression, epigenetic|metal ion binding
AEN	1497.80224275512	1579.99013285107	1415.61435265916	0.895964046373319	-0.158487254523717	0.271159291000334	1	13.5001	13.67	12.681	11.7063	GeneID:64782,Genbank:XM_011521905.2,HGNC:HGNC:25722,MIM:610177	apoptosis enhancing nuclease	GO:0003676,GO:0004527,GO:0005634,GO:0005654,GO:0005730,GO:0010212,GO:0031965,GO:0042771	nucleic acid binding|exonuclease activity|nucleus|nucleoplasm|nucleolus|response to ionizing radiation|nuclear membrane|intrinsic apoptotic signaling pathway in response to DNA damage by p53 class mediator
AES	8688.67988087514	7151.10165046032	10226.25811129	1.4300255556613	0.51604092930883	8.92637709361709e-05	0.0217714797501036	145.469	151.924	211.234	215.775	GeneID:166,Genbank:XM_006722664.1,HGNC:HGNC:307,MIM:600188	amino-terminal enhancer of split	GO:0000122,GO:0001501,GO:0003714,GO:0005634,GO:0006351,GO:0007275,GO:0009887,GO:0010629,GO:0016055,GO:0031668,GO:0032091,GO:0040008,GO:0045892,GO:0060761,GO:0070555,GO:0090090,GO:2000210	negative regulation of transcription from RNA polymerase II promoter|skeletal system development|transcription corepressor activity|nucleus|transcription, DNA-templated|multicellular organism development|animal organ morphogenesis|negative regulation of gene expression|Wnt signaling pathway|cellular response to extracellular stimulus|negative regulation of protein binding|regulation of growth|neg…
AFAP1	4064.98448803459	4055.74585588077	4074.22312018841	1.00455582399988	0.00655773805825919	0.96016064747067	1	19.2816	18.972	19.5708	19.229	GeneID:60312,Genbank:NM_198595.2,HGNC:HGNC:24017,MIM:608252	actin filament associated protein 1	GO:0003779,GO:0005829,GO:0005925,GO:0009966,GO:0015629,GO:0051493	actin binding|cytosol|focal adhesion|regulation of signal transduction|actin cytoskeleton|regulation of cytoskeleton organization
AFAP1L1	77.9400535843171	69.1372682947103	86.7428388739239	1.25464660397293	0.327281057807429	0.331893972224016	1	0.259771	0.339883	0.401155	0.432479	GeneID:134265,Genbank:NM_152406.3,HGNC:HGNC:26714,MIM:614410	actin filament associated protein 1 like 1	GO:0002102,GO:0005737,GO:0030054,GO:0071437	podosome|cytoplasm|cell junction|invadopodium
AFAP1L2	61.1217327528712	86.3858199125879	35.8576455931545	0.415087170897239	-1.26851375164483	0.00457733058580781	0.267556666650722	0.368438	0.526615	0.150376	0.195443	GeneID:84632,Genbank:XM_005270233.4,HGNC:HGNC:25901,MIM:612420	actin filament associated protein 1 like 2	GO:0005737,GO:0005829,GO:0005886,GO:0006954,GO:0007346,GO:0017124,GO:0030296,GO:0032675,GO:0032757,GO:0035591,GO:0042169,GO:0045742,GO:0045893	cytoplasm|cytosol|plasma membrane|inflammatory response|regulation of mitotic cell cycle|SH3 domain binding|protein tyrosine kinase activator activity|regulation of interleukin-6 production|positive regulation of interleukin-8 production|signaling adaptor activity|SH2 domain binding|positive regulation of epidermal growth factor receptor signaling pathway|positive regulation of transcription, DNA…
AFDN	1555.60450144554	1502.06979694071	1609.13920595038	1.0712812475344	0.099337286023136	0.545375378037027	1	4.89176	4.92383	5.91849	4.49324	GeneID:4301,Genbank:XM_017010879.1,HGNC:HGNC:7137,MIM:159559	afadin, adherens junction formation factor			hsa04014,hsa04015,hsa04024,hsa04520,hsa04530,hsa04670	Ras signaling pathway|Rap1 signaling pathway|cAMP signaling pathway|Adherens junction|Tight junction|Leukocyte transendothelial migration
AFF1	671.678305985743	634.678287799212	708.678324172273	1.11659456104866	0.159105433855574	0.649300696249958	1	2.2566	2.1093	3.12804	1.82316	GeneID:4299,Genbank:XM_005263009.4,HGNC:HGNC:7135,MIM:159557	AF4/FMR2 family member 1			hsa05202	Transcriptional misregulation in cancer
AFF2	308.667152591949	311.967467287863	305.366837896034	0.978841930380712	-0.030852191818403	0.931935396507875	1	0.84331	0.749598	0.956879	0.627542	GeneID:2334,Genbank:NM_002025.3,HGNC:HGNC:3776,MIM:300806	AF4/FMR2 family member 2	GO:0002151,GO:0006397,GO:0007420,GO:0007611,GO:0008380,GO:0010468,GO:0010629,GO:0016607,GO:0035063,GO:0043484	G-quadruplex RNA binding|mRNA processing|brain development|learning or memory|RNA splicing|regulation of gene expression|negative regulation of gene expression|nuclear speck|nuclear speck organization|regulation of RNA splicing
AFF3	137.36332197609	138.514667962845	136.211975989335	0.983375825770825	-0.0241852049202329	0.956890380455004	1	0.233076	0.239257	0.310027	0.167311	GeneID:3899,Genbank:XM_011511171.3,HGNC:HGNC:6473,MIM:601464	AF4/FMR2 family member 3
AFF4	2109.0198782412	2121.14020111473	2096.89955536767	0.988571879532376	-0.0165822260752543	0.972632175635174	1	8.34595	7.43547	9.83685	6.16168	GeneID:27125,Genbank:NM_014423.3,HGNC:HGNC:17869,MIM:604417	AF4/FMR2 family member 4
AFG1L	93.2992765094116	82.3976051120281	104.200947906795	1.26461136540465	0.338694090573656	0.264883429745855	1	0.307499	0.192426	0.393572	0.309929	GeneID:246269,Genbank:NM_145315.4,HGNC:HGNC:16411,MIM:617469	AFG1 like ATPase	GO:0005524,GO:0005739,GO:0006123,GO:0007005,GO:0016787,GO:0031966,GO:0035694	ATP binding|mitochondrion|mitochondrial electron transport, cytochrome c to oxygen|mitochondrion organization|hydrolase activity|mitochondrial membrane|mitochondrial protein catabolic process
AFG3L2	1713.40826850127	1652.64312785289	1774.17340914964	1.07353691746786	0.102371804361119	0.466304859113999	1	17.9674	17.364	19.0524	19.4525	GeneID:10939,Genbank:XM_011525601.3,HGNC:HGNC:315,MIM:604581	AFG3 like matrix AAA peptidase subunit 2	GO:0004222,GO:0005524,GO:0005739,GO:0005743,GO:0005745,GO:0006508,GO:0006851,GO:0007409,GO:0007528,GO:0008053,GO:0008237,GO:0008270,GO:0016485,GO:0016540,GO:0021675,GO:0034982,GO:0036444,GO:0040014,GO:0042407,GO:0042552,GO:0048747,GO:0051082,GO:0051560,GO:0060013	metalloendopeptidase activity|ATP binding|mitochondrion|mitochondrial inner membrane|m-AAA complex|proteolysis|mitochondrial calcium ion transmembrane transport|axonogenesis|neuromuscular junction development|mitochondrial fusion|metallopeptidase activity|zinc ion binding|protein processing|protein autoprocessing|nerve development|mitochondrial protein processing|mitochondrial calcium uptake|regu…
AFM	0.484198330533773	0	0.968396661067546	Inf	Inf	0.786481099255567	1	0	0	0	0.0355703	GeneID:173,Genbank:NM_001133.2,HGNC:HGNC:316,MIM:104145	afamin	GO:0005576,GO:0005615,GO:0008431,GO:0050821,GO:0051180,GO:0070062,GO:0071693,GO:0072562	extracellular region|extracellular space|vitamin E binding|protein stabilization|vitamin transport|extracellular exosome|protein transport within extracellular region|blood microparticle
AFMID	510.457759147298	560.083607498924	460.831910795671	0.822791284418293	-0.281401582980159	0.105041656862531	1	4.50479	4.98092	3.67395	4.13358	GeneID:125061,Genbank:XM_011524329.2,HGNC:HGNC:20910	arylformamidase	GO:0004061,GO:0005634,GO:0005737,GO:0005829,GO:0016787,GO:0019441	arylformamidase activity|nucleus|cytoplasm|cytosol|hydrolase activity|tryptophan catabolic process to kynurenine	hsa00380,hsa00630	Tryptophan metabolism|Glyoxylate and dicarboxylate metabolism
AFP	29.9290524570777	34.6597823691711	25.1983225449843	0.72701906424541	-0.459934899199579	0.399160264139081	1	0.576668	0.429385	0.357306	0.365337	GeneID:174,Genbank:NM_001134.2,HGNC:HGNC:317,MIM:104150	alpha fetoprotein			hsa04390	Hippo signaling pathway
AFTPH	380.330791966226	385.51537820019	375.146205732261	0.973103089904382	-0.0393354436163272	0.85226120738232	1	3.49288	3.43495	3.79137	2.87507	GeneID:54812,Genbank:NM_203437.3,HGNC:HGNC:25951	aftiphilin	GO:0005634,GO:0005794,GO:0005829,GO:0015031,GO:0030121,GO:0030276,GO:0043231	nucleus|Golgi apparatus|cytosol|protein transport|AP-1 adaptor complex|clathrin binding|intracellular membrane-bounded organelle
AGA	329.791059109842	301.475071093766	358.107047125919	1.18784961498372	0.248352198554099	0.208221609687887	1	5.06892	5.70558	5.91492	7.28249	GeneID:175,Genbank:NM_001171988.1,HGNC:HGNC:318,MIM:613228	aspartylglucosaminidase	GO:0003948,GO:0005576,GO:0005615,GO:0005764,GO:0005783,GO:0006517,GO:0008233,GO:0035578,GO:0043312,GO:0043621,GO:0051604,GO:0070062	N4-(beta-N-acetylglucosaminyl)-L-asparaginase activity|extracellular region|extracellular space|lysosome|endoplasmic reticulum|protein deglycosylation|peptidase activity|azurophil granule lumen|neutrophil degranulation|protein self-association|protein maturation|extracellular exosome	hsa00511,hsa04142	Other glycan degradation|Lysosome
AGAP1	975.73135719893	981.700573309688	969.762141088171	0.987839028980834	-0.0176521249513676	0.910821026402332	1	2.05823	2.10804	2.09241	2.0042	GeneID:116987,Genbank:NM_001037131.2,HGNC:HGNC:16922,MIM:608651	ArfGAP with GTPase domain, ankyrin repeat and PH domain 1	GO:0003924,GO:0005096,GO:0005525,GO:0005543,GO:0005737,GO:0015031,GO:0046872	GTPase activity|GTPase activator activity|GTP binding|phospholipid binding|cytoplasm|protein transport|metal ion binding	hsa04144	Endocytosis
AGAP11	0.996216306175209	0.538097676642304	1.45433493570811	2.70273409241064	1.43441957978558	0.835201184388344	1	0.0114436	0	0.0217655	0.0101292	GeneID:119385,Genbank:NM_133447.1,HGNC:HGNC:29421	ArfGAP with GTPase domain, ankyrin repeat and PH domain 11	GO:0005096,GO:0046872	GTPase activator activity|metal ion binding
AGAP2	187.76829516377	185.090051458156	190.446538869384	1.02893989908712	0.0411587161276751	0.887441559606348	1	0.87462	1.03515	0.869253	0.890212	GeneID:116986,Genbank:XM_017018772.2,HGNC:HGNC:16921,MIM:605476	ArfGAP with GTPase domain, ankyrin repeat and PH domain 2			hsa04068,hsa04144	FoxO signaling pathway|Endocytosis
AGAP3	2252.44477538994	2330.49775930074	2174.39179147914	0.933016040372234	-0.100026210845107	0.462168336817472	1	16.9098	16.7937	15.5583	16.6641	GeneID:116988,Genbank:NM_001350104.1,HGNC:HGNC:16923,MIM:616813	ArfGAP with GTPase domain, ankyrin repeat and PH domain 3	GO:0003924,GO:0005096,GO:0005525,GO:0005737,GO:0007165,GO:0016020,GO:0046872	GTPase activity|GTPase activator activity|GTP binding|cytoplasm|signal transduction|membrane|metal ion binding	hsa04144	Endocytosis
AGAP4	75.9530848697532	78.7269739249019	73.1791958146045	0.929531419363464	-0.105424463961253	0.78068521295146	1	0.728872	0.758965	0.597707	0.685821	GeneID:119016,Genbank:NM_001291379.1,HGNC:HGNC:23459	ArfGAP with GTPase domain, ankyrin repeat and PH domain 4	GO:0005096,GO:0046872	GTPase activator activity|metal ion binding
AGAP5	37.0360196021543	39.6565489381146	34.415490266194	0.867838760248667	-0.204501072261448	0.691815174233811	1	0.505932	0.475031	0.562599	0.350195	GeneID:729092,Genbank:NM_001144000.1,HGNC:HGNC:23467	ArfGAP with GTPase domain, ankyrin repeat and PH domain 5	GO:0005096,GO:0046872	GTPase activator activity|metal ion binding
AGAP6	191.398416111335	196.688068970862	186.108763251808	0.946212773482358	-0.0797634581180358	0.732505506235063	1	1.54298	1.59288	1.58165	1.42829	GeneID:414189,Genbank:XM_017016272.1,HGNC:HGNC:23466	ArfGAP with GTPase domain, ankyrin repeat and PH domain 6	GO:0005096,GO:0046872	GTPase activator activity|metal ion binding
AGAP9	56.9028187810735	62.43015614647	51.375481415677	0.822927325300017	-0.281163066499019	0.46489771572509	1	0.762512	0.807452	0.807567	0.628062	GeneID:642517,Genbank:NM_001190810.1,HGNC:HGNC:23463	ArfGAP with GTPase domain, ankyrin repeat and PH domain 9
AGBL1	0.487134866245567	0.490071401957362	0.484198330533773	0.988015886256305	-0.0173938558720137	1	1	0	0.00223742	0	0.00210692	GeneID:123624,Genbank:XM_011521227.3,HGNC:HGNC:26504,MIM:615496	ATP/GTP binding protein like 1	GO:0004181,GO:0005829,GO:0008270,GO:0015631,GO:0035609,GO:0035610	metallocarboxypeptidase activity|cytosol|zinc ion binding|tubulin binding|C-terminal protein deglutamylation|protein side chain deglutamylation
AGBL2	8.78264166931362	7.38928864893743	10.1759946896898	1.37712778227348	0.461662431876025	0.648692700935573	1	0.0477063	0.0075402	0.0152257	0.0710408	GeneID:79841,Genbank:XM_011520373.3,HGNC:HGNC:26296,MIM:617345	ATP/GTP binding protein like 2	GO:0004181,GO:0005814,GO:0005829,GO:0008270,GO:0035610,GO:0036064	metallocarboxypeptidase activity|centriole|cytosol|zinc ion binding|protein side chain deglutamylation|ciliary basal body
AGBL3	65.8082555345199	70.0693848239401	61.5471262450998	0.87837400599058	-0.187092734059021	0.60518381659718	1	0.23694	0.31633	0.262036	0.250463	GeneID:340351,Genbank:XM_017012137.2,HGNC:HGNC:27981,MIM:617346	ATP/GTP binding protein like 3	GO:0004181,GO:0005829,GO:0008270,GO:0035610	metallocarboxypeptidase activity|cytosol|zinc ion binding|protein side chain deglutamylation
AGBL4	0.969266633120943	0	1.93853326624189	Inf	Inf	0.451830900262006	1	0	0	0.00402302	0.00748583	GeneID:84871,Genbank:XM_017002595.2,HGNC:HGNC:25892,MIM:616476	ATP/GTP binding protein like 4	GO:0004181,GO:0005794,GO:0005814,GO:0005829,GO:0008270,GO:0015631,GO:0035608,GO:0035609,GO:0035610,GO:0036064,GO:0051607	metallocarboxypeptidase activity|Golgi apparatus|centriole|cytosol|zinc ion binding|tubulin binding|protein deglutamylation|C-terminal protein deglutamylation|protein side chain deglutamylation|ciliary basal body|defense response to virus
AGBL5	1091.36004290334	967.825703576574	1214.89438223011	1.25528220395522	0.328011737465857	0.0308127157205772	0.695369080690778	8.36193	8.80004	10.9694	11.5382	GeneID:60509,Genbank:XM_011533011.3,HGNC:HGNC:26147,MIM:615900	ATP/GTP binding protein like 5	GO:0004181,GO:0005634,GO:0005737,GO:0005829,GO:0008270,GO:0015630,GO:0015631,GO:0030496,GO:0035608,GO:0035611,GO:0045171,GO:0051607,GO:0072686	metallocarboxypeptidase activity|nucleus|cytoplasm|cytosol|zinc ion binding|microtubule cytoskeleton|tubulin binding|midbody|protein deglutamylation|protein branching point deglutamylation|intercellular bridge|defense response to virus|mitotic spindle
AGER	14.9769613301394	14.9324647770376	15.0214578832411	1.00595970642036	0.0085725193464872	1	1	0.0405435	0.163153	0.0566613	0.0706849	GeneID:177,Genbank:NM_001206932.1,HGNC:HGNC:320,MIM:600214	advanced glycosylation end-product specific receptor			hsa04933	AGE-RAGE signaling pathway in diabetic complications
AGFG1	968.240550568738	1003.98309211523	932.498009022245	0.928798518964718	-0.106562423161877	0.501711533894671	1	3.9124	3.71488	4.05301	3.20554	GeneID:3267,Genbank:XM_006712480.3,HGNC:HGNC:5175,MIM:600862	ArfGAP with FG repeats 1	GO:0001675,GO:0003677,GO:0003723,GO:0005096,GO:0005643,GO:0005829,GO:0006406,GO:0007275,GO:0007289,GO:0031410,GO:0042995,GO:0043025,GO:0043231,GO:0045109,GO:0046872,GO:0061024	acrosome assembly|DNA binding|RNA binding|GTPase activator activity|nuclear pore|cytosol|mRNA export from nucleus|multicellular organism development|spermatid nucleus differentiation|cytoplasmic vesicle|cell projection|neuronal cell body|intracellular membrane-bounded organelle|intermediate filament organization|metal ion binding|membrane organization	hsa05164	Influenza A
AGFG2	1488.59526800891	1591.97541156382	1385.215124454	0.870123441852208	-0.200708008506521	0.345530411590042	1	10.9242	12.8611	12.0361	8.95429	GeneID:3268,Genbank:NM_006076.4,HGNC:HGNC:5177,MIM:604019	ArfGAP with FG repeats 2	GO:0005096,GO:0016020,GO:0046872	GTPase activator activity|membrane|metal ion binding
AGGF1	572.236734210821	579.34926265357	565.124205768073	0.975446491775372	-0.0358653590777437	0.851293247212417	1	4.66489	4.58538	5.01752	3.89139	GeneID:55109,Genbank:NM_018046.4,HGNC:HGNC:24684,MIM:608464	angiogenic factor with G-patch and FHA domains 1	GO:0001525,GO:0001570,GO:0001938,GO:0003676,GO:0005576,GO:0005737,GO:0007155,GO:0045766,GO:0048471	angiogenesis|vasculogenesis|positive regulation of endothelial cell proliferation|nucleic acid binding|extracellular region|cytoplasm|cell adhesion|positive regulation of angiogenesis|perinuclear region of cytoplasm
AGK	1541.46077978194	1622.29590155026	1460.62565801363	0.900344787050171	-0.151450507543612	0.313786803983474	1	5.0002	4.34683	4.22351	4.3355	GeneID:55750,Genbank:NM_018238.3,HGNC:HGNC:21869,MIM:610345	acylglycerol kinase	GO:0001729,GO:0003951,GO:0004143,GO:0005524,GO:0005739,GO:0005741,GO:0005743,GO:0005758,GO:0005829,GO:0031305,GO:0042721,GO:0043231,GO:0045039,GO:0046474,GO:0046513,GO:0047620	ceramide kinase activity|NAD+ kinase activity|diacylglycerol kinase activity|ATP binding|mitochondrion|mitochondrial outer membrane|mitochondrial inner membrane|mitochondrial intermembrane space|cytosol|integral component of mitochondrial inner membrane|mitochondrial inner membrane protein insertion complex|intracellular membrane-bounded organelle|protein import into mitochondrial inner membrane|…	hsa00561	Glycerolipid metabolism
AGL	180.586087567327	172.136472598309	189.035702536346	1.09817344158941	0.135105926438009	0.637760121796492	1	0.812801	0.746124	1.07453	0.697574	GeneID:178,Genbank:XM_005270557.2,HGNC:HGNC:321,MIM:610860	amylo-alpha-1, 6-glucosidase, 4-alpha-glucanotransferase	GO:0004133,GO:0004134,GO:0004135,GO:0005576,GO:0005634,GO:0005737,GO:0005829,GO:0005978,GO:0005980,GO:0007584,GO:0016234,GO:0016529,GO:0030247,GO:0031593,GO:0034774,GO:0043033,GO:0043312,GO:0051384,GO:0102500,GO:1904813	glycogen debranching enzyme activity|4-alpha-glucanotransferase activity|amylo-alpha-1,6-glucosidase activity|extracellular region|nucleus|cytoplasm|cytosol|glycogen biosynthetic process|glycogen catabolic process|response to nutrient|inclusion body|sarcoplasmic reticulum|polysaccharide binding|polyubiquitin modification-dependent protein binding|secretory granule lumen|isoamylase complex|neutrop…	hsa00500	Starch and sucrose metabolism
AGMAT	0.242534151293585	0	0.48506830258717	Inf	Inf	1	1	0	0	0	0	GeneID:79814,Genbank:NM_024758.4,HGNC:HGNC:18407,MIM:617887	agmatinase	GO:0005739,GO:0008295,GO:0008783,GO:0033388,GO:0046872,GO:0070062,GO:0097055	mitochondrion|spermidine biosynthetic process|agmatinase activity|putrescine biosynthetic process from arginine|metal ion binding|extracellular exosome|agmatine biosynthetic process	hsa00330	Arginine and proline metabolism
AGO1	1405.37935831922	1277.79263363532	1532.96608300312	1.19969863861387	0.262672049850772	0.066821304456938	0.912266462842959	4.36738	3.8169	5.30541	4.39595	GeneID:26523,Genbank:NM_001317123.1,HGNC:HGNC:3262,MIM:606228	argonaute 1, RISC catalytic component	GO:0000932,GO:0000956,GO:0000978,GO:0000993,GO:0001047,GO:0003723,GO:0003725,GO:0003727,GO:0005634,GO:0005654,GO:0005737,GO:0005829,GO:0005844,GO:0006351,GO:0007223,GO:0010501,GO:0010586,GO:0016442,GO:0016525,GO:0030529,GO:0031054,GO:0035068,GO:0035194,GO:0035196,GO:0035198,GO:0035278,GO:0035280,GO:0045652,GO:0045944,GO:0060964,GO:0070578,GO:1901224	P-body|nuclear-transcribed mRNA catabolic process|RNA polymerase II proximal promoter sequence-specific DNA binding|RNA polymerase II core binding|core promoter binding|RNA binding|double-stranded RNA binding|single-stranded RNA binding|nucleus|nucleoplasm|cytoplasm|cytosol|polysome|transcription, DNA-templated|Wnt signaling pathway, calcium modulating pathway|RNA secondary structure unwinding|mi…
AGO2	1302.4290629268	1391.68130398817	1213.17682186543	0.871734655332945	-0.19803903063147	0.257624245383826	1	3.45962	3.57803	3.60626	2.56878	GeneID:27161,Genbank:NM_001164623.2,HGNC:HGNC:3263,MIM:606229	argonaute 2, RISC catalytic component	GO:0000340,GO:0000932,GO:0000993,GO:0001047,GO:0003723,GO:0003725,GO:0003727,GO:0003743,GO:0004521,GO:0005634,GO:0005654,GO:0005737,GO:0005829,GO:0005844,GO:0005845,GO:0006351,GO:0006412,GO:0007223,GO:0008022,GO:0009791,GO:0010501,GO:0010586,GO:0016020,GO:0016442,GO:0030054,GO:0030422,GO:0030425,GO:0030529,GO:0031047,GO:0031054,GO:0035068,GO:0035087,GO:0035194,GO:0035196,GO:0035197,GO:0035198,GO:…	RNA 7-methylguanosine cap binding|P-body|RNA polymerase II core binding|core promoter binding|RNA binding|double-stranded RNA binding|single-stranded RNA binding|translation initiation factor activity|endoribonuclease activity|nucleus|nucleoplasm|cytoplasm|cytosol|polysome|mRNA cap binding complex|transcription, DNA-templated|translation|Wnt signaling pathway, calcium modulating pathway|protein C…
AGO3	275.790525517852	269.986039854656	281.595011181049	1.04299841329812	0.0607369631034366	0.7826031955123	1	0.821019	0.901959	1.02143	0.800352	GeneID:192669,Genbank:XM_017000523.2,HGNC:HGNC:18421,MIM:607355	argonaute 3, RISC catalytic component	GO:0000794,GO:0000932,GO:0003723,GO:0003725,GO:0003727,GO:0005654,GO:0005737,GO:0005829,GO:0006402,GO:0007223,GO:0010501,GO:0010628,GO:0016020,GO:0016442,GO:0031054,GO:0035068,GO:0035194,GO:0035196,GO:0035198,GO:0035278,GO:0035280,GO:0036464,GO:0045652,GO:0070578,GO:0072091,GO:1901224	condensed nuclear chromosome|P-body|RNA binding|double-stranded RNA binding|single-stranded RNA binding|nucleoplasm|cytoplasm|cytosol|mRNA catabolic process|Wnt signaling pathway, calcium modulating pathway|RNA secondary structure unwinding|positive regulation of gene expression|membrane|RISC complex|pre-miRNA processing|micro-ribonucleoprotein complex|posttranscriptional gene silencing by RNA|pr…
AGO4	322.359441305971	309.815076581294	334.903806030647	1.08097969190589	0.112339419777586	0.554567341255809	1	1.59189	1.48186	1.93449	1.57589	GeneID:192670,Genbank:XM_005270578.3,HGNC:HGNC:18424,MIM:607356	argonaute 4, RISC catalytic component	GO:0000932,GO:0003725,GO:0003727,GO:0005654,GO:0005737,GO:0005829,GO:0006402,GO:0007130,GO:0007140,GO:0007223,GO:0008584,GO:0010501,GO:0010586,GO:0016020,GO:0016442,GO:0016604,GO:0022604,GO:0031054,GO:0035068,GO:0035194,GO:0035196,GO:0035198,GO:0035278,GO:0035280,GO:0043066,GO:0045652,GO:0070578	P-body|double-stranded RNA binding|single-stranded RNA binding|nucleoplasm|cytoplasm|cytosol|mRNA catabolic process|synaptonemal complex assembly|male meiotic nuclear division|Wnt signaling pathway, calcium modulating pathway|male gonad development|RNA secondary structure unwinding|miRNA metabolic process|membrane|RISC complex|nuclear body|regulation of cell morphogenesis|pre-miRNA processing|mic…
AGPAT1	3168.80994981941	3116.87563364182	3220.74426599699	1.03332459955542	0.047293521006104	0.744326202004088	1	28.1677	30.3898	30.4053	31.0341	GeneID:10554,Genbank:NM_032741.4,HGNC:HGNC:324,MIM:603099	1-acylglycerol-3-phosphate O-acyltransferase 1	GO:0001819,GO:0001961,GO:0003841,GO:0005783,GO:0005789,GO:0006644,GO:0006654,GO:0016020,GO:0016021,GO:0016024,GO:0031325	positive regulation of cytokine production|positive regulation of cytokine-mediated signaling pathway|1-acylglycerol-3-phosphate O-acyltransferase activity|endoplasmic reticulum|endoplasmic reticulum membrane|phospholipid metabolic process|phosphatidic acid biosynthetic process|membrane|integral component of membrane|CDP-diacylglycerol biosynthetic process|positive regulation of cellular metaboli…	hsa00561,hsa00564,hsa04072,hsa04975	Glycerolipid metabolism|Glycerophospholipid metabolism|Phospholipase D signaling pathway|Fat digestion and absorption
AGPAT2	586.702992470415	616.604497857437	556.801487083392	0.903012366951835	-0.147182349021861	0.375905969302977	1	17.8626	18.2316	16.0966	17.5198	GeneID:10555,Genbank:NM_001012727.1,HGNC:HGNC:325,MIM:603100	1-acylglycerol-3-phosphate O-acyltransferase 2	GO:0001819,GO:0001961,GO:0003841,GO:0005783,GO:0005789,GO:0005886,GO:0006644,GO:0006654,GO:0008544,GO:0016021,GO:0016024,GO:0035579,GO:0042493,GO:0043312	positive regulation of cytokine production|positive regulation of cytokine-mediated signaling pathway|1-acylglycerol-3-phosphate O-acyltransferase activity|endoplasmic reticulum|endoplasmic reticulum membrane|plasma membrane|phospholipid metabolic process|phosphatidic acid biosynthetic process|epidermis development|integral component of membrane|CDP-diacylglycerol biosynthetic process|specific gr…	hsa00561,hsa00564,hsa04072,hsa04975	Glycerolipid metabolism|Glycerophospholipid metabolism|Phospholipase D signaling pathway|Fat digestion and absorption
AGPAT3	2105.11091717005	2165.15362574408	2045.06820859601	0.944537230189934	-0.0823204314110233	0.552303821382849	1	9.35848	9.43649	8.89864	9.07297	GeneID:56894,Genbank:XM_006724031.3,HGNC:HGNC:326,MIM:614794	1-acylglycerol-3-phosphate O-acyltransferase 3	GO:0000139,GO:0003841,GO:0005635,GO:0005783,GO:0005789,GO:0005886,GO:0006654,GO:0008654,GO:0016020,GO:0016021,GO:0016024	Golgi membrane|1-acylglycerol-3-phosphate O-acyltransferase activity|nuclear envelope|endoplasmic reticulum|endoplasmic reticulum membrane|plasma membrane|phosphatidic acid biosynthetic process|phospholipid biosynthetic process|membrane|integral component of membrane|CDP-diacylglycerol biosynthetic process	hsa00561,hsa00564,hsa04072	Glycerolipid metabolism|Glycerophospholipid metabolism|Phospholipase D signaling pathway
AGPAT4	555.739698175915	548.303293542587	563.176102809244	1.02712515033525	0.038611977924635	0.839409024949848	1	2.35674	2.4764	2.70803	2.28482	GeneID:56895,Genbank:XM_017011059.1,HGNC:HGNC:20885,MIM:614795	1-acylglycerol-3-phosphate O-acyltransferase 4	GO:0003841,GO:0005789,GO:0006654,GO:0008654,GO:0016021,GO:0016024	1-acylglycerol-3-phosphate O-acyltransferase activity|endoplasmic reticulum membrane|phosphatidic acid biosynthetic process|phospholipid biosynthetic process|integral component of membrane|CDP-diacylglycerol biosynthetic process	hsa00561,hsa00564,hsa04072	Glycerolipid metabolism|Glycerophospholipid metabolism|Phospholipase D signaling pathway
AGPAT5	1710.80772024536	1991.04400788027	1430.57143261045	0.718503170672498	-0.476933571742126	0.000941896181692819	0.099246113460475	18.8197	17.6423	12.938	13.2563	GeneID:55326,Genbank:NM_018361.3,HGNC:HGNC:20886,MIM:614796	1-acylglycerol-3-phosphate O-acyltransferase 5	GO:0002244,GO:0003841,GO:0005635,GO:0005739,GO:0005741,GO:0005789,GO:0006639,GO:0006654,GO:0008654,GO:0016021,GO:0016024	hematopoietic progenitor cell differentiation|1-acylglycerol-3-phosphate O-acyltransferase activity|nuclear envelope|mitochondrion|mitochondrial outer membrane|endoplasmic reticulum membrane|acylglycerol metabolic process|phosphatidic acid biosynthetic process|phospholipid biosynthetic process|integral component of membrane|CDP-diacylglycerol biosynthetic process	hsa00561,hsa00564,hsa04072	Glycerolipid metabolism|Glycerophospholipid metabolism|Phospholipase D signaling pathway
AGPS	1798.51890159079	1900.69939913245	1696.33840404913	0.892481159736989	-0.164106380693419	0.305247968545752	1	9.18445	8.55334	9.09638	7.00151	GeneID:8540,Genbank:NM_003659.3,HGNC:HGNC:327,MIM:603051	alkylglycerone phosphate synthase	GO:0005730,GO:0005739,GO:0005777,GO:0005778,GO:0005782,GO:0008609,GO:0008610,GO:0008611,GO:0016020,GO:0016614,GO:0071949	nucleolus|mitochondrion|peroxisome|peroxisomal membrane|peroxisomal matrix|alkylglycerone-phosphate synthase activity|lipid biosynthetic process|ether lipid biosynthetic process|membrane|oxidoreductase activity, acting on CH-OH group of donors|FAD binding	hsa00565,hsa04146	Ether lipid metabolism|Peroxisome
AGRN	6588.35233098572	6401.30867747923	6775.39598449222	1.05843919202476	0.0819383880188432	0.707506341842782	1	41.0163	42.528	52.5062	39.3234	GeneID:375790,Genbank:XM_005244749.3,HGNC:HGNC:329,MIM:103320	agrin			hsa04512	ECM-receptor interaction
AGRP	0.242099165266886	0	0.484198330533773	Inf	Inf	1	1	0	0	0	0.0743198	GeneID:181,Genbank:NM_001138.1,HGNC:HGNC:330,MIM:602311	agouti related neuropeptide			hsa04920	Adipocytokine signaling pathway
AGT	11.9929888914323	13.8082431490681	10.1777346337966	0.737076724672501	-0.440113293011689	0.623142087298831	1	0.223546	0.229625	0.191383	0.146006	GeneID:183,Genbank:NM_000029.3,HGNC:HGNC:333,MIM:106150	angiotensinogen			hsa04270,hsa04614,hsa04924,hsa05410	Vascular smooth muscle contraction|Renin-angiotensin system|Renin secretion|Hypertrophic cardiomyopathy (HCM)
AGTPBP1	136.013131766759	135.352708487038	136.67355504648	1.00975855285208	0.0140103660014057	0.943008936223457	1	0.403342	0.196253	0.380639	0.306997	GeneID:23287,Genbank:NM_001286717.1,HGNC:HGNC:17258,MIM:606830	ATP/GTP binding protein 1	GO:0001754,GO:0004181,GO:0005634,GO:0005730,GO:0005737,GO:0005739,GO:0005829,GO:0007005,GO:0008270,GO:0015631,GO:0021702,GO:0021772,GO:0035609,GO:0035610,GO:0043231,GO:0050905	eye photoreceptor cell differentiation|metallocarboxypeptidase activity|nucleus|nucleolus|cytoplasm|mitochondrion|cytosol|mitochondrion organization|zinc ion binding|tubulin binding|cerebellar Purkinje cell differentiation|olfactory bulb development|C-terminal protein deglutamylation|protein side chain deglutamylation|intracellular membrane-bounded organelle|neuromuscular process
AGTR1	9.14601270755674	6.65908587355536	11.6329395415581	1.74692739550859	0.804819649287091	0.426771956855882	1	0.120605	0.11313	0.211493	0.1072	GeneID:185,Genbank:NM_031850.3,HGNC:HGNC:336,MIM:106165	angiotensin II receptor type 1			hsa04020,hsa04022,hsa04072,hsa04080,hsa04261,hsa04270,hsa04371,hsa04614,hsa04924,hsa04925,hsa04927,hsa04933,hsa04934,hsa05200	Calcium signaling pathway|cGMP-PKG signaling pathway|Phospholipase D signaling pathway|Neuroactive ligand-receptor interaction|Adrenergic signaling in cardiomyocytes|Vascular smooth muscle contraction|Apelin signaling pathway|Renin-angiotensin system|Renin secretion|Aldosterone synthesis and secretion|Cortisol synthesis and secretion|AGE-RAGE signaling pathway in diabetic complications|Cushing sy…
AGTRAP	452.685864729324	443.987762512279	461.38396694637	1.03918172054035	0.055447958764358	0.794602695995788	1	12.93	14.5578	16.0884	13.753	GeneID:57085,Genbank:NM_001040197.1,HGNC:HGNC:13539,MIM:608729	angiotensin II receptor associated protein
AHCTF1	381.700395715275	408.5761260558	354.82466537475	0.868441993417626	-0.203498605886658	0.645703461631483	1	1.77473	1.30538	1.69399	0.991183	GeneID:25909,Genbank:NM_001323343.1,HGNC:HGNC:24618,MIM:610853	AT-hook containing transcription factor 1	GO:0000777,GO:0000910,GO:0003677,GO:0003700,GO:0005634,GO:0005643,GO:0005654,GO:0005829,GO:0007062,GO:0015031,GO:0016363,GO:0031965,GO:0034399,GO:0051028,GO:0051292,GO:0070062	condensed chromosome kinetochore|cytokinesis|DNA binding|DNA binding transcription factor activity|nucleus|nuclear pore|nucleoplasm|cytosol|sister chromatid cohesion|protein transport|nuclear matrix|nuclear membrane|nuclear periphery|mRNA transport|nuclear pore complex assembly|extracellular exosome
AHCY	5040.64185130061	5070.89778003911	5010.38592256211	0.988066835479273	-0.0173194620315924	0.888863314867958	1	33.3369	33.4069	33.1036	34.1556	GeneID:191,Genbank:XM_011528657.2,HGNC:HGNC:343,MIM:180960	adenosylhomocysteinase	GO:0000096,GO:0001666,GO:0002439,GO:0004013,GO:0005634,GO:0005829,GO:0006730,GO:0007584,GO:0019510,GO:0030554,GO:0032259,GO:0033353,GO:0042470,GO:0042745,GO:0042802,GO:0043005,GO:0051287,GO:0070062,GO:0071268	sulfur amino acid metabolic process|response to hypoxia|chronic inflammatory response to antigenic stimulus|adenosylhomocysteinase activity|nucleus|cytosol|one-carbon metabolic process|response to nutrient|S-adenosylhomocysteine catabolic process|adenyl nucleotide binding|methylation|S-adenosylmethionine cycle|melanosome|circadian sleep/wake cycle|identical protein binding|neuron projection|NAD b…	hsa00270	Cysteine and methionine metabolism
AHCYL1	3834.77032501974	3716.47846890735	3953.06218113213	1.06365803386299	0.0890343988203014	0.506032332115965	1	27.9273	27.7648	30.6067	30.0541	GeneID:10768,Genbank:NM_001242673.1,HGNC:HGNC:344,MIM:607826	adenosylhomocysteinase like 1	GO:0003723,GO:0005737,GO:0005783,GO:0005829,GO:0006378,GO:0006611,GO:0006730,GO:0010765,GO:0016324,GO:0031440,GO:0032412,GO:0033353,GO:0038166,GO:0042045,GO:0042802,GO:0043231,GO:0044070,GO:0051592	RNA binding|cytoplasm|endoplasmic reticulum|cytosol|mRNA polyadenylation|protein export from nucleus|one-carbon metabolic process|positive regulation of sodium ion transport|apical plasma membrane|regulation of mRNA 3'-end processing|regulation of ion transmembrane transporter activity|S-adenosylmethionine cycle|angiotensin-activated signaling pathway|epithelial fluid transport|identical protein …	hsa00270	Cysteine and methionine metabolism
AHCYL2	975.464129352646	919.146972650234	1031.78128605506	1.12254222312244	0.166769711285993	0.294519072312601	1	4.43677	5.44084	5.80137	5.48864	GeneID:23382,Genbank:NM_015328.3,HGNC:HGNC:22204,MIM:616520	adenosylhomocysteinase like 2	GO:0005783,GO:0005829,GO:0006730,GO:0016787,GO:0033353,GO:0043005	endoplasmic reticulum|cytosol|one-carbon metabolic process|hydrolase activity|S-adenosylmethionine cycle|neuron projection	hsa00270	Cysteine and methionine metabolism
AHDC1	480.718302991	539.837809540365	421.598796441634	0.780973079304314	-0.356655276383806	0.0406961375897891	0.759435523043776	2.53551	2.60132	1.94164	2.16472	GeneID:27245,Genbank:NM_001029882.3,HGNC:HGNC:25230,MIM:615790	AT-hook DNA binding motif containing 1	GO:0003677	DNA binding
AHI1	138.546690115004	153.48535035946	123.608029870549	0.805340897884137	-0.312328494789112	0.375953019077841	1	0.616545	0.540871	0.547326	0.331707	GeneID:54806,Genbank:NM_001134830.1,HGNC:HGNC:21575,MIM:608894	Abelson helper integration site 1	GO:0001738,GO:0001947,GO:0002092,GO:0005813,GO:0005814,GO:0005829,GO:0005911,GO:0005912,GO:0005929,GO:0007169,GO:0007417,GO:0010842,GO:0016192,GO:0030862,GO:0030902,GO:0034613,GO:0035844,GO:0035845,GO:0036038,GO:0036064,GO:0039008,GO:0039023,GO:0042802,GO:0043066,GO:0045944,GO:0050795,GO:0060271,GO:0065001,GO:0070121,GO:0070986,GO:0071599,GO:0097711,GO:0097730	morphogenesis of a polarized epithelium|heart looping|positive regulation of receptor internalization|centrosome|centriole|cytosol|cell-cell junction|adherens junction|cilium|transmembrane receptor protein tyrosine kinase signaling pathway|central nervous system development|retina layer formation|vesicle-mediated transport|positive regulation of polarized epithelial cell differentiation|hindbrain…
AHNAK	10044.2925271794	9646.79031148597	10441.7947428728	1.08241128973647	0.114248792063706	0.760046730489156	1	11.2498	11.4232	15.9786	9.02661	GeneID:79026,Genbank:NM_024060.3,HGNC:HGNC:347,MIM:103390	AHNAK nucleoprotein	GO:0003723,GO:0005634,GO:0005737,GO:0005765,GO:0005829,GO:0005886,GO:0005925,GO:0015629,GO:0016020,GO:0030315,GO:0031982,GO:0042383,GO:0043034,GO:0043484,GO:0044291,GO:0044548,GO:0045296,GO:0051259,GO:0070062,GO:0097493,GO:1901385	RNA binding|nucleus|cytoplasm|lysosomal membrane|cytosol|plasma membrane|focal adhesion|actin cytoskeleton|membrane|T-tubule|vesicle|sarcolemma|costamere|regulation of RNA splicing|cell-cell contact zone|S100 protein binding|cadherin binding|protein oligomerization|extracellular exosome|structural molecule activity conferring elasticity|regulation of voltage-gated calcium channel activity
AHNAK2	2288.7625226133	1902.70197036327	2674.82307486333	1.40580244122659	0.491393865328935	0.000448839155806091	0.0589230157327078	2.74347	2.88839	4.39428	3.6579	GeneID:113146,Genbank:NM_138420.3,HGNC:HGNC:20125,MIM:608570	AHNAK nucleoprotein 2	GO:0005634,GO:0005737,GO:0005829,GO:0005886,GO:0030018,GO:0030315,GO:0030659,GO:0042383,GO:0043034	nucleus|cytoplasm|cytosol|plasma membrane|Z disc|T-tubule|cytoplasmic vesicle membrane|sarcolemma|costamere
AHRR	47.6981933204148	44.0191652810459	51.3772213597838	1.16715573845527	0.222997078702697	0.612177215516448	1	0.266619	0.323578	0.419227	0.334247	GeneID:57491,Genbank:NM_020731.4,HGNC:HGNC:346,MIM:606517	aryl-hydrocarbon receptor repressor	GO:0001191,GO:0003677,GO:0005654,GO:0005829,GO:0006351,GO:0006805,GO:0009410,GO:0046983	transcriptional repressor activity, RNA polymerase II transcription factor binding|DNA binding|nucleoplasm|cytosol|transcription, DNA-templated|xenobiotic metabolic process|response to xenobiotic stimulus|protein dimerization activity
AHSA1	2863.04328821602	2850.91500920645	2875.17156722559	1.00850834133631	0.0122230164791471	0.940970078944434	1	59.2579	63.3126	61.7214	63.9215	GeneID:10598,Genbank:NM_001321441.1,HGNC:HGNC:1189,MIM:608466	activator of HSP90 ATPase activity 1	GO:0001671,GO:0005783,GO:0005829,GO:0006950,GO:0045296,GO:0051087,GO:0070062	ATPase activator activity|endoplasmic reticulum|cytosol|response to stress|cadherin binding|chaperone binding|extracellular exosome
AIDA	641.36867575976	648.256208229963	634.481143289558	0.978750585392745	-0.0309868296045444	0.904508132778464	1	8.17958	8.60719	10.2699	6.70302	GeneID:64853,Genbank:NM_022831.2,HGNC:HGNC:25761,MIM:612375	axin interactor, dorsalization associated	GO:0005737,GO:0009953,GO:0016020,GO:0019904,GO:0035091,GO:0043496,GO:0043508,GO:0046329,GO:0048264	cytoplasm|dorsal/ventral pattern formation|membrane|protein domain specific binding|phosphatidylinositol binding|regulation of protein homodimerization activity|negative regulation of JUN kinase activity|negative regulation of JNK cascade|determination of ventral identity
AIF1L	2936.6488548496	2611.00460431397	3262.29310538523	1.24943981331752	0.321281407131163	0.0233812492555036	0.616997337836357	23.9216	24.4523	28.5914	32.3717	GeneID:83543,Genbank:NM_001185095.1,HGNC:HGNC:28904	allograft inflammatory factor 1 like	GO:0005509,GO:0005737,GO:0005925,GO:0015629,GO:0032587,GO:0043234,GO:0051015,GO:0070062	calcium ion binding|cytoplasm|focal adhesion|actin cytoskeleton|ruffle membrane|protein complex|actin filament binding|extracellular exosome
AIFM1	3537.41902524562	3558.40221348835	3516.43583700288	0.988206398836424	-0.017115697329333	0.887734303685822	1	30.1465	31.6698	31.8624	30.8745	GeneID:9131,Genbank:NM_145812.2,HGNC:HGNC:8768,MIM:310490	apoptosis inducing factor mitochondria associated 1			hsa04210,hsa04217	Apoptosis|Necroptosis
AIFM2	2101.75996956375	2066.81297008492	2136.70696904258	1.0338172829227	0.0479812259674092	0.724784659620676	1	25.3273	24.6222	26.7485	26.0197	GeneID:84883,Genbank:NM_032797.5,HGNC:HGNC:21411,MIM:605159	apoptosis inducing factor, mitochondria associated 2			hsa04115	p53 signaling pathway
AIFM3	0.968396661067546	0	1.93679332213509	Inf	Inf	0.496080204589898	1	0	0	0	0.0702984	GeneID:150209,Genbank:NM_144704.2,HGNC:HGNC:26398,MIM:617298	apoptosis inducing factor, mitochondria associated 3	GO:0005739,GO:0005743,GO:0005783,GO:0005829,GO:0016491,GO:0046872,GO:0050660,GO:0051537,GO:0097194	mitochondrion|mitochondrial inner membrane|endoplasmic reticulum|cytosol|oxidoreductase activity|metal ion binding|flavin adenine dinucleotide binding|2 iron, 2 sulfur cluster binding|execution phase of apoptosis
AIG1	882.190627314025	876.57738726399	887.80386736406	1.01280717511447	0.0183595305200747	0.910313357300498	1	3.08129	2.93362	2.95363	2.9644	GeneID:51390,Genbank:NM_001286587.1,HGNC:HGNC:21607,MIM:608514	androgen induced 1	GO:0012505,GO:0016020,GO:0016021,GO:0016787,GO:0042758	endomembrane system|membrane|integral component of membrane|hydrolase activity|long-chain fatty acid catabolic process
AIMP1	642.849294985759	651.819961211757	633.878628759762	0.972475018379859	-0.0402669052743004	0.856999321869987	1	4.45649	3.74588	3.93288	3.90037	GeneID:9255,Genbank:NM_001142415.1,HGNC:HGNC:10648,MIM:603605	aminoacyl tRNA synthetase complex interacting multifunctional protein 1	GO:0000049,GO:0001525,GO:0001937,GO:0005125,GO:0005615,GO:0005634,GO:0005783,GO:0005794,GO:0005829,GO:0006006,GO:0006418,GO:0006915,GO:0006935,GO:0006954,GO:0007155,GO:0007165,GO:0007267,GO:0009611,GO:0009986,GO:0016020,GO:0017101,GO:0017102,GO:0030133,GO:0042803,GO:0050900,GO:0051020,GO:0051607	tRNA binding|angiogenesis|negative regulation of endothelial cell proliferation|cytokine activity|extracellular space|nucleus|endoplasmic reticulum|Golgi apparatus|cytosol|glucose metabolic process|tRNA aminoacylation for protein translation|apoptotic process|chemotaxis|inflammatory response|cell adhesion|signal transduction|cell-cell signaling|response to wounding|cell surface|membrane|aminoacyl…
AIMP2	1734.75979757771	1890.19922828495	1579.32036687046	0.835531166893681	-0.259234450341993	0.0689249188159478	0.918407228165493	28.1142	26.7288	21.8753	24.3898	GeneID:7965,Genbank:NM_001326609.1,HGNC:HGNC:20609,MIM:600859	aminoacyl tRNA synthetase complex interacting multifunctional protein 2	GO:0005634,GO:0005829,GO:0006418,GO:0006461,GO:0006915,GO:0008285,GO:0016020,GO:0017101,GO:0031398,GO:0032947,GO:0060510,GO:1901216,GO:1903632	nucleus|cytosol|tRNA aminoacylation for protein translation|protein complex assembly|apoptotic process|negative regulation of cell proliferation|membrane|aminoacyl-tRNA synthetase multienzyme complex|positive regulation of protein ubiquitination|protein complex scaffold activity|Type II pneumocyte differentiation|positive regulation of neuron death|positive regulation of aminoacyl-tRNA ligase act…
AIP	1178.36665513286	1217.02886479688	1139.70444546883	0.936464597048849	-0.0947036403309495	0.696646780041919	1	17.7881	21.8446	16.2256	21.1959	GeneID:9049,Genbank:XM_024448761.1,HGNC:HGNC:358,MIM:605555	aryl hydrocarbon receptor interacting protein			hsa04934	Cushing syndrome
AJAP1	36.3773618247444	24.7721104357619	47.982613213727	1.9369610569981	0.95379494855113	0.0426613243437384	0.77030864790227	0.0753425	0.0566059	0.149276	0.112155	GeneID:55966,Genbank:XM_011541786.2,HGNC:HGNC:30801,MIM:610972	adherens junctions associated protein 1	GO:0001953,GO:0005913,GO:0007155,GO:0008013,GO:0009898,GO:0009986,GO:0016323,GO:0016324,GO:0030860,GO:0032403,GO:0044214,GO:0044291,GO:0061045	negative regulation of cell-matrix adhesion|cell-cell adherens junction|cell adhesion|beta-catenin binding|cytoplasmic side of plasma membrane|cell surface|basolateral plasma membrane|apical plasma membrane|regulation of polarized epithelial cell differentiation|protein complex binding|spanning component of plasma membrane|cell-cell contact zone|negative regulation of wound healing
AJM1	75.0249624573133	60.3836266443786	89.6662982702479	1.48494390372287	0.57040843180083	0.107493454789118	1	0.912137	1.40948	2.41142	1.7098	GeneID:389813,Genbank:NM_001080482.3,HGNC:HGNC:37284	apical junction component 1 homolog	GO:0005912,GO:0005929,GO:0016324	adherens junction|cilium|apical plasma membrane
AJUBA	1745.60855990699	1871.66479290654	1619.55232690744	0.86530041759903	-0.208726995970202	0.13736511515722	1	15.5835	16.7158	13.9743	14.5012	GeneID:84962,Genbank:NM_032876.5,HGNC:HGNC:20250,MIM:609066	ajuba LIM protein	GO:0000086,GO:0000122,GO:0000932,GO:0001666,GO:0003682,GO:0003714,GO:0005634,GO:0005667,GO:0005794,GO:0005815,GO:0005829,GO:0005886,GO:0005911,GO:0005912,GO:0005925,GO:0006351,GO:0006355,GO:0007010,GO:0016339,GO:0030027,GO:0030032,GO:0030334,GO:0031328,GO:0031334,GO:0033673,GO:0034613,GO:0035195,GO:0035313,GO:0035331,GO:0043087,GO:0043123,GO:0043406,GO:0045294,GO:0046474,GO:0046872,GO:0048041,GO:…	G2/M transition of mitotic cell cycle|negative regulation of transcription from RNA polymerase II promoter|P-body|response to hypoxia|chromatin binding|transcription corepressor activity|nucleus|transcription factor complex|Golgi apparatus|microtubule organizing center|cytosol|plasma membrane|cell-cell junction|adherens junction|focal adhesion|transcription, DNA-templated|regulation of transcript…	hsa04390,hsa04392	Hippo signaling pathway|Hippo signaling pathway - multiple species
AK1	713.068239402417	687.173762738442	738.962716066391	1.07536514945152	0.104826622468841	0.680656745891263	1	7.10752	7.76169	7.12717	9.08782	GeneID:203,Genbank:NM_001318121.1,HGNC:HGNC:361,MIM:103000	adenylate kinase 1			hsa00230,hsa00730	Purine metabolism|Thiamine metabolism
AK2	5298.17469313073	5613.70544395654	4982.64394230493	0.887585569290782	-0.172041883055307	0.189208314164475	1	28.1858	30.2078	25.3711	26.9589	GeneID:204,Genbank:NM_001319142.1,HGNC:HGNC:362,MIM:103020	adenylate kinase 2	GO:0004017,GO:0005524,GO:0005743,GO:0005758,GO:0006172,GO:0015949,GO:0070062,GO:0097226	adenylate kinase activity|ATP binding|mitochondrial inner membrane|mitochondrial intermembrane space|ADP biosynthetic process|nucleobase-containing small molecule interconversion|extracellular exosome|sperm mitochondrial sheath	hsa00230,hsa00730	Purine metabolism|Thiamine metabolism
AK3	1979.16905685352	2019.70828056722	1938.62983313981	0.959856357372243	-0.0591095723995445	0.693731632465686	1	19.5405	18.342	20.3044	16.6685	GeneID:50808,Genbank:NM_001199853.1,HGNC:HGNC:17376,MIM:609290	adenylate kinase 3	GO:0005524,GO:0005525,GO:0005739,GO:0005759,GO:0007596,GO:0046033,GO:0046039,GO:0046041,GO:0046051,GO:0046899	ATP binding|GTP binding|mitochondrion|mitochondrial matrix|blood coagulation|AMP metabolic process|GTP metabolic process|ITP metabolic process|UTP metabolic process|nucleoside triphosphate adenylate kinase activity	hsa00230	Purine metabolism
AK4	656.92505921402	677.06455974097	636.785558687071	0.940509364322203	-0.0884857866583537	0.58825492074073	1	4.02418	4.23097	3.89421	3.83785	GeneID:205,Genbank:XM_017000613.1,HGNC:HGNC:363,MIM:103030	adenylate kinase 4	GO:0001889,GO:0004017,GO:0004550,GO:0005524,GO:0005525,GO:0005739,GO:0005759,GO:0006165,GO:0007420,GO:0009142,GO:0015949,GO:0042493,GO:0046033,GO:0046034,GO:0046039,GO:0046899,GO:0050145,GO:0070062	liver development|adenylate kinase activity|nucleoside diphosphate kinase activity|ATP binding|GTP binding|mitochondrion|mitochondrial matrix|nucleoside diphosphate phosphorylation|brain development|nucleoside triphosphate biosynthetic process|nucleobase-containing small molecule interconversion|response to drug|AMP metabolic process|ATP metabolic process|GTP metabolic process|nucleoside triphosp…	hsa00230,hsa00730	Purine metabolism|Thiamine metabolism
AK5	44.0272259190781	37.6482370556002	50.406214782556	1.33887317772979	0.421019310531099	0.325928718347146	1	0.186086	0.139685	0.23702	0.187526	GeneID:26289,Genbank:XM_017001012.1,HGNC:HGNC:365,MIM:608009	adenylate kinase 5	GO:0004017,GO:0004550,GO:0005524,GO:0005815,GO:0005829,GO:0006165,GO:0006172,GO:0006173,GO:0009142,GO:0009220,GO:0015949,GO:0019206,GO:0046034	adenylate kinase activity|nucleoside diphosphate kinase activity|ATP binding|microtubule organizing center|cytosol|nucleoside diphosphate phosphorylation|ADP biosynthetic process|dADP biosynthetic process|nucleoside triphosphate biosynthetic process|pyrimidine ribonucleotide biosynthetic process|nucleobase-containing small molecule interconversion|nucleoside kinase activity|ATP metabolic process	hsa00230,hsa00730	Purine metabolism|Thiamine metabolism
AK6	394.669338179221	420.050699055522	369.287977302919	0.87915096471273	-0.185817173726021	0.316307106734427	1	19.0222	18.3232	17.3192	15.5771	GeneID:102157402,Genbank:NM_001015891.1,HGNC:HGNC:49151	adenylate kinase 6	GO:0004017,GO:0005524,GO:0005654,GO:0005737,GO:0005829,GO:0015030,GO:0015949,GO:0016020,GO:0050145	adenylate kinase activity|ATP binding|nucleoplasm|cytoplasm|cytosol|Cajal body|nucleobase-containing small molecule interconversion|membrane|nucleoside phosphate kinase activity	hsa00230,hsa03008	Purine metabolism|Ribosome biogenesis in eukaryotes
AK7	1.02273099320278	1.07619535328461	0.969266633120943	0.900641904987498	-0.150974490057726	1	1	0.0212092	0	0.0102133	0.00946509	GeneID:122481,Genbank:NM_152327.4,HGNC:HGNC:20091,MIM:615364	adenylate kinase 7	GO:0004017,GO:0004127,GO:0004550,GO:0005524,GO:0005829,GO:0006165,GO:0009142,GO:0015949,GO:0019206,GO:0030030	adenylate kinase activity|cytidylate kinase activity|nucleoside diphosphate kinase activity|ATP binding|cytosol|nucleoside diphosphate phosphorylation|nucleoside triphosphate biosynthetic process|nucleobase-containing small molecule interconversion|nucleoside kinase activity|cell projection organization	hsa00230,hsa00730	Purine metabolism|Thiamine metabolism
AK8	2.24497296238439	3.03648096111406	1.45346496365472	0.478667570213071	-1.06290402828578	0.698606856036559	1	0.00706767	0.0127493	0	0	GeneID:158067,Genbank:XM_005272169.2,HGNC:HGNC:26526,MIM:615365	adenylate kinase 8	GO:0004017,GO:0004127,GO:0004550,GO:0005524,GO:0005829,GO:0005930,GO:0006165,GO:0009142,GO:0015949,GO:0019206,GO:0021591,GO:0036126	adenylate kinase activity|cytidylate kinase activity|nucleoside diphosphate kinase activity|ATP binding|cytosol|axoneme|nucleoside diphosphate phosphorylation|nucleoside triphosphate biosynthetic process|nucleobase-containing small molecule interconversion|nucleoside kinase activity|ventricular system development|sperm flagellum	hsa00230,hsa00730	Purine metabolism|Thiamine metabolism
AK9	52.1629199215772	51.0144350773958	53.3114047657587	1.04502587718315	0.0635386671114994	0.884437881734888	1	0.0921566	0.0797097	0.0936499	0.0979388	GeneID:221264,Genbank:XM_011535552.3,HGNC:HGNC:33814,MIM:615358	adenylate kinase 9	GO:0004550,GO:0005524,GO:0005634,GO:0005654,GO:0005737,GO:0005829,GO:0006174,GO:0006186,GO:0006756,GO:0006757,GO:0015949,GO:0019206,GO:0031965,GO:0050145,GO:0061508,GO:0061565,GO:0061566,GO:0061567,GO:0061568,GO:0061569,GO:0061570,GO:0061571	nucleoside diphosphate kinase activity|ATP binding|nucleus|nucleoplasm|cytoplasm|cytosol|dADP phosphorylation|dGDP phosphorylation|AMP phosphorylation|ATP generation from ADP|nucleobase-containing small molecule interconversion|nucleoside kinase activity|nuclear membrane|nucleoside phosphate kinase activity|CDP phosphorylation|dAMP phosphorylation|CMP phosphorylation|dCMP phosphorylation|GDP phos…	hsa00230,hsa00240	Purine metabolism|Pyrimidine metabolism
AKAP1	1728.40910539258	1791.67729318302	1665.14091760215	0.929375465067111	-0.105666535785685	0.46098346180973	1	13.3633	13.1049	12.3297	12.5275	GeneID:8165,Genbank:NM_003488.3,HGNC:HGNC:367,MIM:602449	A-kinase anchoring protein 1	GO:0003723,GO:0005739,GO:0005741,GO:0005829,GO:0007596,GO:0010738,GO:0016020,GO:0016021,GO:0034237	RNA binding|mitochondrion|mitochondrial outer membrane|cytosol|blood coagulation|regulation of protein kinase A signaling|membrane|integral component of membrane|protein kinase A regulatory subunit binding
AKAP10	868.405924070026	875.088572748757	861.723275391295	0.984726920481341	-0.0222043957896618	0.876873707816154	1	7.636	8.61933	8.71134	7.213	GeneID:11216,Genbank:NM_001330152.1,HGNC:HGNC:368,MIM:604694	A-kinase anchoring protein 10	GO:0005739,GO:0005829,GO:0005886,GO:0007165,GO:0007596,GO:0008104,GO:0043234,GO:0051018	mitochondrion|cytosol|plasma membrane|signal transduction|blood coagulation|protein localization|protein complex|protein kinase A binding
AKAP11	189.000616833685	185.060625492832	192.940608174538	1.04258054710839	0.0601588469072294	0.901251601158456	1	0.816237	0.708687	1.09824	0.504855	GeneID:11215,Genbank:XM_011534906.2,HGNC:HGNC:369,MIM:604696	A-kinase anchoring protein 11	GO:0005730,GO:0005777,GO:0005815,GO:0005829,GO:0005886,GO:0008157,GO:0010738,GO:0035556,GO:0051018	nucleolus|peroxisome|microtubule organizing center|cytosol|plasma membrane|protein phosphatase 1 binding|regulation of protein kinase A signaling|intracellular signal transduction|protein kinase A binding
AKAP12	3022.01137524497	3149.91400397508	2894.10874651487	0.918789764692815	-0.122193309687814	0.614470898668306	1	9.72006	8.43531	9.96528	7.00935	GeneID:9590,Genbank:XM_017011517.2,HGNC:HGNC:370,MIM:604698	A-kinase anchoring protein 12
AKAP13	1828.11423552227	1760.56266348628	1895.66580755826	1.07673861707623	0.106668071966607	0.649660204437753	1	4.25844	4.10605	5.48088	3.71552	GeneID:11214,Genbank:NM_007200.4,HGNC:HGNC:371,MIM:604686	A-kinase anchoring protein 13	GO:0004691,GO:0004871,GO:0005078,GO:0005085,GO:0005089,GO:0005634,GO:0005829,GO:0005884,GO:0005938,GO:0007186,GO:0007507,GO:0010611,GO:0016020,GO:0017048,GO:0032947,GO:0035025,GO:0035556,GO:0043065,GO:0043123,GO:0043406,GO:0046872,GO:0048471,GO:0051018,GO:0051056,GO:0051168,GO:0055007,GO:0060297,GO:0060348,GO:0071875,GO:0086023,GO:1900169	cAMP-dependent protein kinase activity|signal transducer activity|MAP-kinase scaffold activity|guanyl-nucleotide exchange factor activity|Rho guanyl-nucleotide exchange factor activity|nucleus|cytosol|actin filament|cell cortex|G-protein coupled receptor signaling pathway|heart development|regulation of cardiac muscle hypertrophy|membrane|Rho GTPase binding|protein complex scaffold activity|posit…	hsa04928,hsa05163	Parathyroid hormone synthesis, secretion and action|Human cytomegalovirus infection
AKAP14	1.51530394484523	2.54640955915669	0.484198330533773	0.190149431693984	-2.39479446774372	0.50238275309926	1	0.0858113	0.0402792	0	0.0379349	GeneID:158798,Genbank:NM_178813.5,HGNC:HGNC:24061,MIM:300462	A-kinase anchoring protein 14	GO:0005930,GO:0005952,GO:0034237	axoneme|cAMP-dependent protein kinase complex|protein kinase A regulatory subunit binding
AKAP17A	4.780941336774	6.169014471598	3.39286820195	0.549985450280703	-0.862534641860114	0.57875439465467	1	0.0146929	0.0253589	0.0135781	0.0506568	GeneID:8227,Genbank:NM_005088.2,HGNC:HGNC:18783,MIM:465000	A-kinase anchoring protein 17A	GO:0003723,GO:0005634,GO:0005681,GO:0005829,GO:0006355,GO:0006397,GO:0007165,GO:0008380,GO:0016607,GO:0042113,GO:0043484,GO:0051018	RNA binding|nucleus|spliceosomal complex|cytosol|regulation of transcription, DNA-templated|mRNA processing|signal transduction|RNA splicing|nuclear speck|B cell activation|regulation of RNA splicing|protein kinase A binding
AKAP2	0.269048838321152	0.538097676642304	0	0	-Inf	0.990703195066487	1	14.5265	14.4529	14.1069	12.2388	GeneID:11217,Genbank:NM_001198656.1,HGNC:HGNC:372,MIM:604582	A-kinase anchoring protein 2
AKAP3	10.4432306244776	9.253521707397	11.6329395415581	1.25713646213842	0.330141262777262	0.753545771032627	1	0.0818799	0.0760517	0.12145	0.0808209	GeneID:10566,Genbank:NM_006422.3,HGNC:HGNC:373,MIM:604689	A-kinase anchoring protein 3	GO:0001669,GO:0005634,GO:0005737,GO:0006928,GO:0007178,GO:0007338,GO:0007340,GO:0008104,GO:0010738,GO:0035686,GO:0051018,GO:0097228	acrosomal vesicle|nucleus|cytoplasm|movement of cell or subcellular component|transmembrane receptor protein serine/threonine kinase signaling pathway|single fertilization|acrosome reaction|protein localization|regulation of protein kinase A signaling|sperm fibrous sheath|protein kinase A binding|sperm principal piece
AKAP5	56.7652680589551	68.4452831389052	45.0852529790049	0.658705040163357	-0.602295505760938	0.17301011744633	1	0.443555	0.421072	0.391225	0.178819	GeneID:9495,Genbank:NM_004857.3,HGNC:HGNC:375,MIM:604688	A-kinase anchoring protein 5	GO:0005516,GO:0005829,GO:0005886,GO:0006605,GO:0007165,GO:0007193,GO:0007268,GO:0008179,GO:0010738,GO:0017124,GO:0030346,GO:0034237,GO:0035254,GO:0051018,GO:0097110	calmodulin binding|cytosol|plasma membrane|protein targeting|signal transduction|adenylate cyclase-inhibiting G-protein coupled receptor signaling pathway|chemical synaptic transmission|adenylate cyclase binding|regulation of protein kinase A signaling|SH3 domain binding|protein phosphatase 2B binding|protein kinase A regulatory subunit binding|glutamate receptor binding|protein kinase A binding|…
AKAP6	142.464603997746	123.514559600907	161.414648394586	1.30684713539958	0.386090395992733	0.344428741041554	1	0.252986	0.19193	0.359765	0.217402	GeneID:9472,Genbank:XM_024449755.1,HGNC:HGNC:376,MIM:604691	A-kinase anchoring protein 6	GO:0001508,GO:0005635,GO:0005737,GO:0005901,GO:0006605,GO:0008179,GO:0010738,GO:0010880,GO:0014701,GO:0014704,GO:0016529,GO:0019933,GO:0030307,GO:0030315,GO:0031965,GO:0032516,GO:0032947,GO:0034237,GO:0034704,GO:0035556,GO:0043495,GO:0044325,GO:0048471,GO:0051018,GO:0051281,GO:0060306,GO:0060316,GO:0061051,GO:0070886,GO:0071320,GO:0071345,GO:1901381,GO:1902261	action potential|nuclear envelope|cytoplasm|caveola|protein targeting|adenylate cyclase binding|regulation of protein kinase A signaling|regulation of release of sequestered calcium ion into cytosol by sarcoplasmic reticulum|junctional sarcoplasmic reticulum membrane|intercalated disc|sarcoplasmic reticulum|cAMP-mediated signaling|positive regulation of cell growth|T-tubule|nuclear membrane|posit…
AKAP7	124.729248894608	133.123882541314	116.334615247901	0.873882379533196	-0.19448898207616	0.5366269887963	1	0.60931	0.745922	0.689023	0.431092	GeneID:9465,Genbank:XM_017011509.1,HGNC:HGNC:377,MIM:604693	A-kinase anchoring protein 7	GO:0001508,GO:0005622,GO:0005886,GO:0006811,GO:0008104,GO:0016324,GO:0016328,GO:0035556,GO:0051018,GO:0060306,GO:0071320,GO:1901381,GO:1902261	action potential|intracellular|plasma membrane|ion transport|protein localization|apical plasma membrane|lateral plasma membrane|intracellular signal transduction|protein kinase A binding|regulation of membrane repolarization|cellular response to cAMP|positive regulation of potassium ion transmembrane transport|positive regulation of delayed rectifier potassium channel activity
AKAP8	1152.93858267509	1194.65603409366	1111.22113125652	0.930159895019122	-0.104449357244088	0.494313741802633	1	9.08156	8.51601	8.40275	8.42195	GeneID:10270,Genbank:NM_005858.3,HGNC:HGNC:378,MIM:604692	A-kinase anchoring protein 8	GO:0000278,GO:0000793,GO:0001939,GO:0003690,GO:0003723,GO:0005634,GO:0005654,GO:0005730,GO:0005739,GO:0005794,GO:0006351,GO:0006355,GO:0007076,GO:0007165,GO:0008270,GO:0015031,GO:0016020,GO:0016363,GO:0031065,GO:0032720,GO:0033127,GO:0034237,GO:0042826,GO:0044839,GO:0045087,GO:0051059,GO:0071222,GO:0071380	mitotic cell cycle|condensed chromosome|female pronucleus|double-stranded DNA binding|RNA binding|nucleus|nucleoplasm|nucleolus|mitochondrion|Golgi apparatus|transcription, DNA-templated|regulation of transcription, DNA-templated|mitotic chromosome condensation|signal transduction|zinc ion binding|protein transport|membrane|nuclear matrix|positive regulation of histone deacetylation|negative regu…
AKAP8L	1455.97874420379	1443.59944663033	1468.35804177726	1.01715059894539	0.0245332999098083	0.878546049838404	1	11.084	11.6139	11.6677	12.1359	GeneID:26993,Genbank:NM_001291478.1,HGNC:HGNC:29857,MIM:609475	A-kinase anchoring protein 8 like	GO:0000785,GO:0003677,GO:0003723,GO:0005521,GO:0005634,GO:0005737,GO:0006351,GO:0006397,GO:0007076,GO:0008380,GO:0010793,GO:0016363,GO:0016605,GO:0016607,GO:0017151,GO:0030529,GO:0031065,GO:0033127,GO:0034237,GO:0042826,GO:0044839,GO:0045944,GO:0046872,GO:0051081	chromatin|DNA binding|RNA binding|lamin binding|nucleus|cytoplasm|transcription, DNA-templated|mRNA processing|mitotic chromosome condensation|RNA splicing|regulation of mRNA export from nucleus|nuclear matrix|PML body|nuclear speck|DEAD/H-box RNA helicase binding|intracellular ribonucleoprotein complex|positive regulation of histone deacetylation|regulation of histone phosphorylation|protein kin…
AKAP9	107.598236496291	117.777781601473	97.4186913911086	0.827139805712642	-0.27379689612971	0.533155621812547	1	0.222546	0.148901	0.178899	0.134768	GeneID:10142,Genbank:XM_017011642.2,HGNC:HGNC:379,MIM:604001	A-kinase anchoring protein 9
AKIP1	1167.14843368527	1168.81855396057	1165.47831340996	0.997142207796667	-0.00412882511577536	0.969612693342473	1	10.9212	12.4907	11.9092	12.3884	GeneID:56672,Genbank:XM_017018012.2,HGNC:HGNC:1170,MIM:609191	A-kinase interacting protein 1	GO:0005654,GO:0034446,GO:1901222	nucleoplasm|substrate adhesion-dependent cell spreading|regulation of NIK/NF-kappaB signaling
AKIRIN1	1944.68707732369	1789.42884992708	2099.94530472031	1.17352824886325	0.230852570454529	0.101313172071262	1	29.9418	30.5335	37.754	34.0754	GeneID:79647,Genbank:NM_024595.2,HGNC:HGNC:25744,MIM:615164	akirin 1	GO:0005634,GO:0005654,GO:0031965	nucleus|nucleoplasm|nuclear membrane
AKIRIN2	1729.30705916769	1700.45840283576	1758.15571549962	1.03393044638296	0.0481391372645934	0.734561199361421	1	45.5403	44.7162	45.6419	47.8301	GeneID:55122,Genbank:NM_018064.3,HGNC:HGNC:21407,MIM:615165	akirin 2	GO:0000122,GO:0005634,GO:0005654,GO:0006351,GO:0008284,GO:0009790,GO:0010950,GO:0017053,GO:0019899,GO:0032496,GO:0032755,GO:0045087,GO:0045944	negative regulation of transcription from RNA polymerase II promoter|nucleus|nucleoplasm|transcription, DNA-templated|positive regulation of cell proliferation|embryo development|positive regulation of endopeptidase activity|transcriptional repressor complex|enzyme binding|response to lipopolysaccharide|positive regulation of interleukin-6 production|innate immune response|positive regulation of …
AKNA	220.963719285839	212.216466354335	229.710972217343	1.08243708023014	0.114283166588808	0.625649408873627	1	0.757043	0.94237	0.966608	0.902227	GeneID:80709,Genbank:XM_005252244.2,HGNC:HGNC:24108,MIM:605729	AT-hook transcription factor	GO:0000978,GO:0001077,GO:0001650,GO:0005654,GO:0005813,GO:0005829,GO:0016020,GO:0043231,GO:0045944	RNA polymerase II proximal promoter sequence-specific DNA binding|transcriptional activator activity, RNA polymerase II proximal promoter sequence-specific DNA binding|fibrillar center|nucleoplasm|centrosome|cytosol|membrane|intracellular membrane-bounded organelle|positive regulation of transcription from RNA polymerase II promoter
AKNAD1	14.2472923126002	14.4423933750803	14.0521912501202	0.972982170279798	-0.0395147267613434	1	1	0.070432	0.0667997	0.0384747	0.0717458	GeneID:254268,Genbank:NM_152763.4,HGNC:HGNC:28398	AKNA domain containing 1
AKR1A1	1737.9297770818	1545.77341261003	1930.08614155357	1.24862164519613	0.320336380635094	0.121018247996768	1	33.2617	34.5701	40.9808	46.9696	GeneID:10327,Genbank:XM_011540492.2,HGNC:HGNC:380,MIM:103830	aldo-keto reductase family 1 member A1	GO:0004032,GO:0004033,GO:0005615,GO:0005829,GO:0006006,GO:0006081,GO:0009055,GO:0016324,GO:0019640,GO:0019853,GO:0042840,GO:0046185,GO:0047939,GO:0070062,GO:1901687	alditol:NADP+ 1-oxidoreductase activity|aldo-keto reductase (NADP) activity|extracellular space|cytosol|glucose metabolic process|cellular aldehyde metabolic process|electron transfer activity|apical plasma membrane|glucuronate catabolic process to xylulose 5-phosphate|L-ascorbic acid biosynthetic process|D-glucuronate catabolic process|aldehyde catabolic process|L-glucuronate reductase activity|…	hsa00010,hsa00040,hsa00561	Glycolysis / Gluconeogenesis|Pentose and glucuronate interconversions|Glycerolipid metabolism
AKR1B1	12944.807568915	13398.8996196182	12490.7155182119	0.932219501064357	-0.101258402012039	0.410595406218641	1	159.109	181.694	165.96	160.016	GeneID:231,Genbank:NM_001346142.1,HGNC:HGNC:381,MIM:103880	aldo-keto reductase family 1 member B	GO:0001894,GO:0003091,GO:0004032,GO:0004033,GO:0005615,GO:0005654,GO:0005829,GO:0005975,GO:0006061,GO:0006700,GO:0006950,GO:0009055,GO:0009414,GO:0018931,GO:0031098,GO:0032838,GO:0033010,GO:0035809,GO:0042415,GO:0042629,GO:0043066,GO:0043220,GO:0043795,GO:0044597,GO:0044598,GO:0046370,GO:0046427,GO:0048471,GO:0048661,GO:0060135,GO:0070062,GO:0072061,GO:0097066,GO:0097238,GO:0097454,GO:1901653	tissue homeostasis|renal water homeostasis|alditol:NADP+ 1-oxidoreductase activity|aldo-keto reductase (NADP) activity|extracellular space|nucleoplasm|cytosol|carbohydrate metabolic process|sorbitol biosynthetic process|C21-steroid hormone biosynthetic process|response to stress|electron transfer activity|response to water deprivation|naphthalene metabolic process|stress-activated protein kinase …	hsa00040,hsa00051,hsa00052,hsa00561,hsa00790	Pentose and glucuronate interconversions|Fructose and mannose metabolism|Galactose metabolism|Glycerolipid metabolism|Folate biosynthesis
AKR1B10	93.6636015939199	73.4518583629567	113.875344824883	1.55033987380111	0.632584525497326	0.0416677979712467	0.762892637318431	0.58075	1.00765	1.16604	1.54563	GeneID:57016,Genbank:NM_020299.4,HGNC:HGNC:382,MIM:604707	aldo-keto reductase family 1 member B10	GO:0001523,GO:0001758,GO:0004033,GO:0005764,GO:0005829,GO:0006081,GO:0007586,GO:0008202,GO:0016488,GO:0044597,GO:0044598,GO:0045550,GO:0047718,GO:0070062	retinoid metabolic process|retinal dehydrogenase activity|aldo-keto reductase (NADP) activity|lysosome|cytosol|cellular aldehyde metabolic process|digestion|steroid metabolic process|farnesol catabolic process|daunorubicin metabolic process|doxorubicin metabolic process|geranylgeranyl reductase activity|indanol dehydrogenase activity|extracellular exosome	hsa00040,hsa00051,hsa00052,hsa00561,hsa00790	Pentose and glucuronate interconversions|Fructose and mannose metabolism|Galactose metabolism|Glycerolipid metabolism|Folate biosynthesis
AKR1B15	1.48672269415927	1.51824048055703	1.45520490776151	0.958481167112346	-0.0611780097655067	1	1	0	0.0124092	0.0127582	0	GeneID:441282,Genbank:NM_001080538.2,HGNC:HGNC:37281,MIM:616336	aldo-keto reductase family 1 member B15	GO:0004303,GO:0005739,GO:0005759,GO:0005829,GO:0006703,GO:0016616	estradiol 17-beta-dehydrogenase activity|mitochondrion|mitochondrial matrix|cytosol|estrogen biosynthetic process|oxidoreductase activity, acting on the CH-OH group of donors, NAD or NADP as acceptor
AKR1C1	305.574723203176	211.342184754898	399.807261651454	1.89175323476062	0.919723912036004	5.22755994669303e-06	0.00299016428950842	2.15417	2.71891	4.6445	4.59778	GeneID:1645,Genbank:NM_001353.5,HGNC:HGNC:384,MIM:600449	aldo-keto reductase family 1 member C1	GO:0001523,GO:0004032,GO:0004033,GO:0005829,GO:0006805,GO:0007586,GO:0008206,GO:0015721,GO:0016655,GO:0018636,GO:0030299,GO:0030855,GO:0031406,GO:0032052,GO:0042448,GO:0042574,GO:0042632,GO:0044597,GO:0044598,GO:0046683,GO:0047006,GO:0047042,GO:0047086,GO:0047115,GO:0047718,GO:0051260,GO:0055114,GO:0070062,GO:0071395	retinoid metabolic process|alditol:NADP+ 1-oxidoreductase activity|aldo-keto reductase (NADP) activity|cytosol|xenobiotic metabolic process|digestion|bile acid metabolic process|bile acid and bile salt transport|oxidoreductase activity, acting on NAD(P)H, quinone or similar compound as acceptor|phenanthrene 9,10-monooxygenase activity|intestinal cholesterol absorption|epithelial cell differentiat…	hsa00140,hsa00980	Steroid hormone biosynthesis|Metabolism of xenobiotics by cytochrome P450
AKR1C2	21.5563578489621	16.940776659552	26.1719390383723	1.54490786132968	0.62752079802182	0.313617510858605	1	0.115566	0.160449	0.232246	0.169264	GeneID:1646,Genbank:NM_205845.2,HGNC:HGNC:385,MIM:600450	aldo-keto reductase family 1 member C2	GO:0004032,GO:0005737,GO:0006693,GO:0007186,GO:0007586,GO:0008202,GO:0008284,GO:0016655,GO:0018636,GO:0030855,GO:0031406,GO:0032052,GO:0042448,GO:0044597,GO:0044598,GO:0047086,GO:0047115,GO:0051897,GO:0055114,GO:0071395,GO:0071799	alditol:NADP+ 1-oxidoreductase activity|cytoplasm|prostaglandin metabolic process|G-protein coupled receptor signaling pathway|digestion|steroid metabolic process|positive regulation of cell proliferation|oxidoreductase activity, acting on NAD(P)H, quinone or similar compound as acceptor|phenanthrene 9,10-monooxygenase activity|epithelial cell differentiation|carboxylic acid binding|bile acid bin…	hsa00140,hsa05204	Steroid hormone biosynthesis|Chemical carcinogenesis
AKR1C3	524.947983061938	433.926585789491	615.969380334386	1.41952440921241	0.505407656915019	0.00365478654506711	0.23228198930871	6.15841	7.43986	10.2195	9.24185	GeneID:8644,Genbank:NM_001253908.1,HGNC:HGNC:386,MIM:603966	aldo-keto reductase family 1 member C3			hsa00140,hsa00590,hsa00790,hsa04913	Steroid hormone biosynthesis|Arachidonic acid metabolism|Folate biosynthesis|Ovarian steroidogenesis
AKR7A2	1186.6996398287	1146.36253036565	1227.03674929175	1.07037408916389	0.0981150978042628	0.526310656715732	1	16.8364	17.5359	18.4948	18.9678	GeneID:8574,Genbank:NM_001320979.1,HGNC:HGNC:389,MIM:603418	aldo-keto reductase family 7 member A2	GO:0004032,GO:0004033,GO:0005794,GO:0005829,GO:0005975,GO:0006081,GO:0006805,GO:0009055,GO:0019119,GO:0044597,GO:0044598,GO:0070062	alditol:NADP+ 1-oxidoreductase activity|aldo-keto reductase (NADP) activity|Golgi apparatus|cytosol|carbohydrate metabolic process|cellular aldehyde metabolic process|xenobiotic metabolic process|electron transfer activity|phenanthrene-9,10-epoxide hydrolase activity|daunorubicin metabolic process|doxorubicin metabolic process|extracellular exosome	hsa00980	Metabolism of xenobiotics by cytochrome P450
AKR7A3	7.57497401221589	8.36943145285216	6.78051657157961	0.810152590385208	-0.3037344329899	0.879365538883271	1	0.087316	0.0575967	0	0.151764	GeneID:22977,Genbank:XM_011541046.3,HGNC:HGNC:390,MIM:608477	aldo-keto reductase family 7 member A3	GO:0004033,GO:0005829,GO:0006081,GO:0006805,GO:0009055,GO:0042802,GO:0070062	aldo-keto reductase (NADP) activity|cytosol|cellular aldehyde metabolic process|xenobiotic metabolic process|electron transfer activity|identical protein binding|extracellular exosome	hsa00980	Metabolism of xenobiotics by cytochrome P450
AKR7L	3.77004235203982	3.18055978516888	4.35952491891075	1.37067850107375	0.454890220060668	0.830458539823272	1	0.0852092	0.0156261	0.0322839	0.104978	GeneID:246181,Genbank:NM_001348421.1,HGNC:HGNC:24056,MIM:608478	aldo-keto reductase family 7 like (gene/pseudogene)	GO:0004033,GO:0005829,GO:0006805,GO:0070062	aldo-keto reductase (NADP) activity|cytosol|xenobiotic metabolic process|extracellular exosome
AKT1	4647.66021061041	4271.75065728352	5023.5697639373	1.17599789102201	0.233885472916779	0.0818414583570865	0.959570129609882	49.5288	50.1091	60.5976	60.6004	GeneID:207,Genbank:NM_001014431.1,HGNC:HGNC:391,MIM:164730	AKT serine/threonine kinase 1			hsa01521,hsa01522,hsa01524,hsa04010,hsa04012,hsa04014,hsa04015,hsa04022,hsa04024,hsa04062,hsa04066,hsa04068,hsa04071,hsa04072,hsa04140,hsa04150,hsa04151,hsa04152,hsa04210,hsa04211,hsa04213,hsa04218,hsa04261,hsa04370,hsa04371,hsa04380,hsa04510,hsa04550,hsa04611,hsa04620,hsa04625,hsa04630,hsa04660,hsa04662,hsa04664,hsa04666,hsa04668,hsa04722,hsa04725,hsa04728,hsa04910,hsa04914,hsa04915,hsa04917,hsa…	EGFR tyrosine kinase inhibitor resistance|Endocrine resistance|Platinum drug resistance|MAPK signaling pathway|ErbB signaling pathway|Ras signaling pathway|Rap1 signaling pathway|cGMP-PKG signaling pathway|cAMP signaling pathway|Chemokine signaling pathway|HIF-1 signaling pathway|FoxO signaling pathway|Sphingolipid signaling pathway|Phospholipase D signaling pathway|Autophagy - animal|mTOR signal…
AKT1S1	2462.02708956059	2319.76523173322	2604.28894738796	1.12265194415478	0.166910718234673	0.238005594957499	1	33.6008	35.1166	37.9354	40.4368	GeneID:84335,Genbank:NM_001278160.1,HGNC:HGNC:28426,MIM:610221	AKT1 substrate 1	GO:0005654,GO:0005737,GO:0005829,GO:0006469,GO:0032007,GO:0038202,GO:0042981,GO:0043234,GO:0043491,GO:0043523,GO:0045792,GO:0048011,GO:1900034	nucleoplasm|cytoplasm|cytosol|negative regulation of protein kinase activity|negative regulation of TOR signaling|TORC1 signaling|regulation of apoptotic process|protein complex|protein kinase B signaling|regulation of neuron apoptotic process|negative regulation of cell size|neurotrophin TRK receptor signaling pathway|regulation of cellular response to heat	hsa04140,hsa04150,hsa04152,hsa04211,hsa04213,hsa04714	Autophagy - animal|mTOR signaling pathway|AMPK signaling pathway|Longevity regulating pathway|Longevity regulating pathway - multiple species|Thermogenesis
AKT2	4357.86660386766	4328.32734857012	4387.4058591652	1.01364927045423	0.0195585563794494	0.888803781255884	1	18.8851	19.0788	20.4512	18.6041	GeneID:208,Genbank:NM_001243028.2,HGNC:HGNC:392,MIM:164731	AKT serine/threonine kinase 2			hsa01521,hsa01522,hsa01524,hsa04010,hsa04012,hsa04014,hsa04015,hsa04022,hsa04024,hsa04062,hsa04066,hsa04068,hsa04071,hsa04072,hsa04140,hsa04150,hsa04151,hsa04152,hsa04210,hsa04211,hsa04213,hsa04218,hsa04261,hsa04370,hsa04371,hsa04380,hsa04510,hsa04550,hsa04611,hsa04620,hsa04625,hsa04630,hsa04660,hsa04662,hsa04664,hsa04666,hsa04668,hsa04722,hsa04725,hsa04728,hsa04910,hsa04914,hsa04915,hsa04917,hsa…	EGFR tyrosine kinase inhibitor resistance|Endocrine resistance|Platinum drug resistance|MAPK signaling pathway|ErbB signaling pathway|Ras signaling pathway|Rap1 signaling pathway|cGMP-PKG signaling pathway|cAMP signaling pathway|Chemokine signaling pathway|HIF-1 signaling pathway|FoxO signaling pathway|Sphingolipid signaling pathway|Phospholipase D signaling pathway|Autophagy - animal|mTOR signal…
AKT3	624.891988461469	652.18455409902	597.599422823918	0.916304164316632	-0.126101518932721	0.67068020255467	1	2.91294	2.25167	2.64678	2.06282	GeneID:10000,Genbank:NM_181690.2,HGNC:HGNC:393,MIM:611223	AKT serine/threonine kinase 3	GO:0000002,GO:0004672,GO:0004674,GO:0005524,GO:0005622,GO:0005634,GO:0005737,GO:0005886,GO:0007165,GO:0010765,GO:0018105,GO:0018107,GO:0032008,GO:0032869,GO:0045793,GO:0048854,GO:0048873	mitochondrial genome maintenance|protein kinase activity|protein serine/threonine kinase activity|ATP binding|intracellular|nucleus|cytoplasm|plasma membrane|signal transduction|positive regulation of sodium ion transport|peptidyl-serine phosphorylation|peptidyl-threonine phosphorylation|positive regulation of TOR signaling|cellular response to insulin stimulus|positive regulation of cell size|br…	hsa01521,hsa01522,hsa01524,hsa04010,hsa04012,hsa04014,hsa04015,hsa04022,hsa04024,hsa04062,hsa04066,hsa04068,hsa04071,hsa04072,hsa04140,hsa04150,hsa04151,hsa04152,hsa04210,hsa04211,hsa04213,hsa04218,hsa04261,hsa04370,hsa04371,hsa04380,hsa04510,hsa04550,hsa04611,hsa04620,hsa04625,hsa04630,hsa04660,hsa04662,hsa04664,hsa04666,hsa04668,hsa04722,hsa04725,hsa04728,hsa04910,hsa04914,hsa04915,hsa04917,hsa…	EGFR tyrosine kinase inhibitor resistance|Endocrine resistance|Platinum drug resistance|MAPK signaling pathway|ErbB signaling pathway|Ras signaling pathway|Rap1 signaling pathway|cGMP-PKG signaling pathway|cAMP signaling pathway|Chemokine signaling pathway|HIF-1 signaling pathway|FoxO signaling pathway|Sphingolipid signaling pathway|Phospholipase D signaling pathway|Autophagy - animal|mTOR signal…
AKTIP	508.016407144513	529.929503295885	486.103310993141	0.917298070724185	-0.124537489441135	0.497225668505487	1	7.83554	6.94777	7.40299	5.83453	GeneID:64400,Genbank:XM_005256098.5,HGNC:HGNC:16710,MIM:608483	AKT interacting protein	GO:0001934,GO:0005829,GO:0005886,GO:0006915,GO:0007032,GO:0007040,GO:0008333,GO:0015031,GO:0031625,GO:0032092,GO:0045022,GO:0061630,GO:0070695	positive regulation of protein phosphorylation|cytosol|plasma membrane|apoptotic process|endosome organization|lysosome organization|endosome to lysosome transport|protein transport|ubiquitin protein ligase binding|positive regulation of protein binding|early endosome to late endosome transport|ubiquitin protein ligase activity|FHF complex
ALAD	796.425820860391	799.042278551958	793.809363168824	0.993451015642605	-0.00947926101254417	0.945807416181538	1	6.65758	7.15425	6.98809	6.95339	GeneID:210,Genbank:NM_000031.5,HGNC:HGNC:395,MIM:125270	aminolevulinate dehydratase			hsa00860	Porphyrin and chlorophyll metabolism
ALAS1	2612.21546274368	2602.13529280405	2622.29563268332	1.00774761402108	0.0111343674171908	0.940657064080616	1	32.8835	32.4678	35.1753	33.2448	GeneID:211,Genbank:NM_000688.5,HGNC:HGNC:396,MIM:125290	5'-aminolevulinate synthase 1	GO:0003870,GO:0005654,GO:0005739,GO:0005759,GO:0005829,GO:0006782,GO:0006783,GO:0007005,GO:0019216,GO:0030170,GO:0042802	5-aminolevulinate synthase activity|nucleoplasm|mitochondrion|mitochondrial matrix|cytosol|protoporphyrinogen IX biosynthetic process|heme biosynthetic process|mitochondrion organization|regulation of lipid metabolic process|pyridoxal phosphate binding|identical protein binding	hsa00260,hsa00860	Glycine, serine and threonine metabolism|Porphyrin and chlorophyll metabolism
ALB	1.45846806302491	0.980142803914724	1.93679332213509	1.97603177251261	0.982606144127986	0.869541181612543	1	0	0.0381744	0	0.0535033	GeneID:213,Genbank:NM_000477.6,HGNC:HGNC:399,MIM:103600	albumin			hsa04918	Thyroid hormone synthesis
ALCAM	3755.31760575428	3738.14035279197	3772.49485871659	1.00919026646471	0.0131981968501382	0.946541744447222	1	21.4972	18.4674	24.848	16.1908	GeneID:214,Genbank:NM_001627.3,HGNC:HGNC:400,MIM:601662	activated leukocyte cell adhesion molecule	GO:0001772,GO:0002250,GO:0005102,GO:0005887,GO:0005925,GO:0007155,GO:0007157,GO:0007165,GO:0008045,GO:0009897,GO:0030424,GO:0030425,GO:0031226,GO:0031290,GO:0042802,GO:0043025,GO:0048846,GO:0070062,GO:1990138	immunological synapse|adaptive immune response|receptor binding|integral component of plasma membrane|focal adhesion|cell adhesion|heterophilic cell-cell adhesion via plasma membrane cell adhesion molecules|signal transduction|motor neuron axon guidance|external side of plasma membrane|axon|dendrite|intrinsic component of plasma membrane|retinal ganglion cell axon guidance|identical protein bindi…	hsa04514	Cell adhesion molecules (CAMs)
ALDH16A1	1405.37838387046	1355.03486104841	1455.7219066925	1.07430587104319	0.103404808790614	0.650936728907969	1	16.8283	20.206	20.0436	21.8702	GeneID:126133,Genbank:NM_153329.3,HGNC:HGNC:28114,MIM:613358	aldehyde dehydrogenase 16 family member A1	GO:0004029,GO:0016020,GO:0070062	aldehyde dehydrogenase (NAD) activity|membrane|extracellular exosome
ALDH18A1	3845.15391195953	3809.51560004009	3880.79222387896	1.01871015407789	0.0267436307415444	0.852802974153549	1	33.4351	34.7841	34.5701	35.5935	GeneID:5832,Genbank:NM_001323419.1,HGNC:HGNC:9722,MIM:138250	aldehyde dehydrogenase 18 family member A1	GO:0003723,GO:0004349,GO:0004350,GO:0005524,GO:0005739,GO:0005743,GO:0005829,GO:0006536,GO:0006561,GO:0006592,GO:0008652,GO:0017084,GO:0019240,GO:0042802,GO:0055129	RNA binding|glutamate 5-kinase activity|glutamate-5-semialdehyde dehydrogenase activity|ATP binding|mitochondrion|mitochondrial inner membrane|cytosol|glutamate metabolic process|proline biosynthetic process|ornithine biosynthetic process|cellular amino acid biosynthetic process|delta1-pyrroline-5-carboxylate synthetase activity|citrulline biosynthetic process|identical protein binding|L-proline …	hsa00330	Arginine and proline metabolism
ALDH1A1	3.44839912569023	1.56626675524197	5.33053149613849	3.40333565677641	1.76694944530415	0.332820978353186	1	0.0367503	0.0175721	0.0885108	0.0987313	GeneID:216,Genbank:NM_000689.4,HGNC:HGNC:402,MIM:100640	aldehyde dehydrogenase 1 family member A1			hsa00830	Retinol metabolism
ALDH1A2	13.4385142200051	12.338028943196	14.5389994968141	1.17838915468195	0.236816057687205	0.801189791490645	1	0.117915	0.0827619	0.103349	0.104967	GeneID:8854,Genbank:NM_170696.2,HGNC:HGNC:15472,MIM:603687	aldehyde dehydrogenase 1 family member A2			hsa00830	Retinol metabolism
ALDH1A3	1278.27074717524	1694.37664925927	862.164845091212	0.508838955888658	-0.974718969634633	5.44096941086476e-11	1.24489380120586e-07	19.0422	20.2441	10.3896	9.79227	GeneID:220,Genbank:NM_000693.3,HGNC:HGNC:409,MIM:600463	aldehyde dehydrogenase 1 family member A3	GO:0001758,GO:0002072,GO:0002138,GO:0004029,GO:0004030,GO:0005634,GO:0005737,GO:0005829,GO:0005886,GO:0007626,GO:0021768,GO:0031076,GO:0042472,GO:0042572,GO:0042573,GO:0042574,GO:0042803,GO:0043065,GO:0048048,GO:0050885,GO:0051289,GO:0060013,GO:0060166,GO:0060324,GO:0070062,GO:0070324,GO:0070384,GO:0070403	retinal dehydrogenase activity|optic cup morphogenesis involved in camera-type eye development|retinoic acid biosynthetic process|aldehyde dehydrogenase (NAD) activity|aldehyde dehydrogenase [NAD(P)+] activity|nucleus|cytoplasm|cytosol|plasma membrane|locomotory behavior|nucleus accumbens development|embryonic camera-type eye development|inner ear morphogenesis|retinol metabolic process|retinoic …	hsa00010,hsa00340,hsa00350,hsa00360,hsa00410,hsa00980,hsa00982,hsa05204	Glycolysis / Gluconeogenesis|Histidine metabolism|Tyrosine metabolism|Phenylalanine metabolism|beta-Alanine metabolism|Metabolism of xenobiotics by cytochrome P450|Drug metabolism - cytochrome P450|Chemical carcinogenesis
ALDH1B1	715.936996627656	779.584518298573	652.289474956739	0.836714249252085	-0.257193090479708	0.104748740688003	1	8.36524	9.69278	7.58674	7.70217	GeneID:219,Genbank:NM_000692.4,HGNC:HGNC:407,MIM:100670	aldehyde dehydrogenase 1 family member B1	GO:0004029,GO:0005654,GO:0005739,GO:0005759,GO:0005975,GO:0006068,GO:0006069,GO:0043231,GO:0051287	aldehyde dehydrogenase (NAD) activity|nucleoplasm|mitochondrion|mitochondrial matrix|carbohydrate metabolic process|ethanol catabolic process|ethanol oxidation|intracellular membrane-bounded organelle|NAD binding	hsa00010,hsa00053,hsa00071,hsa00280,hsa00310,hsa00330,hsa00340,hsa00380,hsa00410,hsa00561,hsa00620	Glycolysis / Gluconeogenesis|Ascorbate and aldarate metabolism|Fatty acid degradation|Valine, leucine and isoleucine degradation|Lysine degradation|Arginine and proline metabolism|Histidine metabolism|Tryptophan metabolism|beta-Alanine metabolism|Glycerolipid metabolism|Pyruvate metabolism
ALDH1L1	1.97298758835144	2.00831188251439	1.93766329418849	0.964821903937823	-0.0516654343909047	1	1	0.0107237	0.00948449	0.0100653	0.0187184	GeneID:10840,Genbank:NM_001270364.1,HGNC:HGNC:3978,MIM:600249	aldehyde dehydrogenase 1 family member L1	GO:0003824,GO:0004029,GO:0005739,GO:0005829,GO:0006730,GO:0009058,GO:0009258,GO:0016155,GO:0016742,GO:0046655,GO:0070062	catalytic activity|aldehyde dehydrogenase (NAD) activity|mitochondrion|cytosol|one-carbon metabolic process|biosynthetic process|10-formyltetrahydrofolate catabolic process|formyltetrahydrofolate dehydrogenase activity|hydroxymethyl-, formyl- and related transferase activity|folic acid metabolic process|extracellular exosome	hsa00670	One carbon pool by folate
ALDH1L2	27.369274772101	25.6562006903067	29.0823488538953	1.13354074537166	0.180836250001627	0.767128401894973	1	0.105373	0.109494	0.156926	0.102771	GeneID:160428,Genbank:XM_017018889.1,HGNC:HGNC:26777,MIM:613584	aldehyde dehydrogenase 1 family member L2	GO:0004029,GO:0005634,GO:0005739,GO:0005759,GO:0006730,GO:0009058,GO:0009258,GO:0016155,GO:0016742,GO:0046655,GO:0070062	aldehyde dehydrogenase (NAD) activity|nucleus|mitochondrion|mitochondrial matrix|one-carbon metabolic process|biosynthetic process|10-formyltetrahydrofolate catabolic process|formyltetrahydrofolate dehydrogenase activity|hydroxymethyl-, formyl- and related transferase activity|folic acid metabolic process|extracellular exosome	hsa00670	One carbon pool by folate
ALDH2	0.780196841909191	1.07619535328461	0.484198330533773	0.449916763769675	-1.15226997256519	0.981239839765731	1	0.0442622	0	0	0.0193601	GeneID:217,Genbank:NM_000690.3,HGNC:HGNC:404,MIM:100650	aldehyde dehydrogenase 2 family member			hsa00010,hsa00053,hsa00071,hsa00280,hsa00310,hsa00330,hsa00340,hsa00380,hsa00410,hsa00561,hsa00620	Glycolysis / Gluconeogenesis|Ascorbate and aldarate metabolism|Fatty acid degradation|Valine, leucine and isoleucine degradation|Lysine degradation|Arginine and proline metabolism|Histidine metabolism|Tryptophan metabolism|beta-Alanine metabolism|Glycerolipid metabolism|Pyruvate metabolism
ALDH3A1	33.2707137831648	23.4077574343676	43.1336701319621	1.84270835225901	0.881827751899246	0.0790250156224665	0.945231254824065	0.170056	0.23301	0.337746	0.252659	GeneID:218,Genbank:NM_001330150.1,HGNC:HGNC:405,MIM:100660	aldehyde dehydrogenase 3 family member A1	GO:0004028,GO:0004029,GO:0004030,GO:0005615,GO:0005783,GO:0005829,GO:0005886,GO:0006081,GO:0006805,GO:0008106,GO:0016021,GO:0018479,GO:0055114	3-chloroallyl aldehyde dehydrogenase activity|aldehyde dehydrogenase (NAD) activity|aldehyde dehydrogenase [NAD(P)+] activity|extracellular space|endoplasmic reticulum|cytosol|plasma membrane|cellular aldehyde metabolic process|xenobiotic metabolic process|alcohol dehydrogenase (NADP+) activity|integral component of membrane|benzaldehyde dehydrogenase (NAD+) activity|oxidation-reduction process	hsa00010,hsa00340,hsa00350,hsa00360,hsa00410,hsa00980,hsa00982,hsa05204	Glycolysis / Gluconeogenesis|Histidine metabolism|Tyrosine metabolism|Phenylalanine metabolism|beta-Alanine metabolism|Metabolism of xenobiotics by cytochrome P450|Drug metabolism - cytochrome P450|Chemical carcinogenesis
ALDH3A2	1954.17873977031	1838.97408779946	2069.38339174116	1.12529230589508	0.170299804543694	0.231521602390909	1	15.8855	16.8166	19.6099	17.9058	GeneID:224,Genbank:XM_011523733.2,HGNC:HGNC:403,MIM:609523	aldehyde dehydrogenase 3 family member A2	GO:0001561,GO:0004029,GO:0004030,GO:0005743,GO:0005777,GO:0005778,GO:0005789,GO:0006081,GO:0006714,GO:0007417,GO:0007422,GO:0008544,GO:0016021,GO:0030148,GO:0033306,GO:0043231,GO:0046577,GO:0050061,GO:0052814,GO:0055114,GO:0070062	fatty acid alpha-oxidation|aldehyde dehydrogenase (NAD) activity|aldehyde dehydrogenase [NAD(P)+] activity|mitochondrial inner membrane|peroxisome|peroxisomal membrane|endoplasmic reticulum membrane|cellular aldehyde metabolic process|sesquiterpenoid metabolic process|central nervous system development|peripheral nervous system development|epidermis development|integral component of membrane|sphi…	hsa00010,hsa00053,hsa00071,hsa00280,hsa00310,hsa00330,hsa00340,hsa00380,hsa00410,hsa00561,hsa00620	Glycolysis / Gluconeogenesis|Ascorbate and aldarate metabolism|Fatty acid degradation|Valine, leucine and isoleucine degradation|Lysine degradation|Arginine and proline metabolism|Histidine metabolism|Tryptophan metabolism|beta-Alanine metabolism|Glycerolipid metabolism|Pyruvate metabolism
ALDH3B1	662.732077607266	645.604954467183	679.859200747349	1.0530575951178	0.0745843441684711	0.743455364856463	1	9.17244	9.95602	9.16213	11.2668	GeneID:221,Genbank:NM_001161473.2,HGNC:HGNC:410,MIM:600466	aldehyde dehydrogenase 3 family member B1	GO:0004028,GO:0004029,GO:0004030,GO:0005737,GO:0005829,GO:0005886,GO:0006066,GO:0006068,GO:0006629,GO:0030148,GO:0030667,GO:0031982,GO:0034599,GO:0035579,GO:0043312,GO:0046185,GO:0055114,GO:0070062	3-chloroallyl aldehyde dehydrogenase activity|aldehyde dehydrogenase (NAD) activity|aldehyde dehydrogenase [NAD(P)+] activity|cytoplasm|cytosol|plasma membrane|alcohol metabolic process|ethanol catabolic process|lipid metabolic process|sphingolipid biosynthetic process|secretory granule membrane|vesicle|cellular response to oxidative stress|specific granule membrane|neutrophil degranulation|aldeh…	hsa00010,hsa00340,hsa00350,hsa00360,hsa00410,hsa00980,hsa00982,hsa05204	Glycolysis / Gluconeogenesis|Histidine metabolism|Tyrosine metabolism|Phenylalanine metabolism|beta-Alanine metabolism|Metabolism of xenobiotics by cytochrome P450|Drug metabolism - cytochrome P450|Chemical carcinogenesis
ALDH3B2	0.242099165266886	0	0.484198330533773	Inf	Inf	1	1	0	0	0	0.0140411	GeneID:222,Genbank:NM_001031615.2,HGNC:HGNC:411,MIM:601917	aldehyde dehydrogenase 3 family member B2	GO:0004028,GO:0004030,GO:0005811,GO:0006066,GO:0006068,GO:0006629,GO:0030148	3-chloroallyl aldehyde dehydrogenase activity|aldehyde dehydrogenase [NAD(P)+] activity|lipid droplet|alcohol metabolic process|ethanol catabolic process|lipid metabolic process|sphingolipid biosynthetic process	hsa00010,hsa00340,hsa00350,hsa00360,hsa00410,hsa00980,hsa00982,hsa05204	Glycolysis / Gluconeogenesis|Histidine metabolism|Tyrosine metabolism|Phenylalanine metabolism|beta-Alanine metabolism|Metabolism of xenobiotics by cytochrome P450|Drug metabolism - cytochrome P450|Chemical carcinogenesis
ALDH4A1	596.549025770651	587.324675253834	605.773376287468	1.0314114182682	0.0446199221329231	0.776933248509127	1	6.62621	5.93307	6.73217	6.49231	GeneID:8659,Genbank:NM_001319218.1,HGNC:HGNC:406,MIM:606811	aldehyde dehydrogenase 4 family member A1	GO:0003842,GO:0004029,GO:0005759,GO:0006560,GO:0006562,GO:0009055,GO:0010133,GO:0019470,GO:0042802,GO:0046487	1-pyrroline-5-carboxylate dehydrogenase activity|aldehyde dehydrogenase (NAD) activity|mitochondrial matrix|proline metabolic process|proline catabolic process|electron transfer activity|proline catabolic process to glutamate|4-hydroxyproline catabolic process|identical protein binding|glyoxylate metabolic process	hsa00250,hsa00330	Alanine, aspartate and glutamate metabolism|Arginine and proline metabolism
ALDH5A1	430.903947743921	418.830424878183	442.977470609659	1.05765351392153	0.0808670796095642	0.663527902140347	1	3.28143	3.27489	3.90933	3.18586	GeneID:7915,Genbank:NM_170740.1,HGNC:HGNC:408,MIM:610045	aldehyde dehydrogenase 5 family member A1	GO:0004777,GO:0005739,GO:0005759,GO:0006006,GO:0006083,GO:0006105,GO:0006536,GO:0006540,GO:0006541,GO:0006650,GO:0006678,GO:0006681,GO:0006749,GO:0007417,GO:0009013,GO:0009450,GO:0009791,GO:0022904,GO:0042135,GO:0042803,GO:0046459,GO:0051287,GO:0051289	succinate-semialdehyde dehydrogenase (NAD+) activity|mitochondrion|mitochondrial matrix|glucose metabolic process|acetate metabolic process|succinate metabolic process|glutamate metabolic process|glutamate decarboxylation to succinate|glutamine metabolic process|glycerophospholipid metabolic process|glucosylceramide metabolic process|galactosylceramide metabolic process|glutathione metabolic proc…	hsa00250,hsa00650	Alanine, aspartate and glutamate metabolism|Butanoate metabolism
ALDH6A1	292.452839785211	257.311826988665	327.593852581757	1.27313950709381	0.348390514419878	0.0876256522279458	0.970036792388817	1.84176	2.14661	2.47113	2.66168	GeneID:4329,Genbank:NM_001278593.1,HGNC:HGNC:7179,MIM:603178	aldehyde dehydrogenase 6 family member A1	GO:0000062,GO:0003723,GO:0004491,GO:0005654,GO:0005739,GO:0005759,GO:0006210,GO:0006573,GO:0006574,GO:0009083,GO:0018478,GO:0019859,GO:0050873,GO:0070062	fatty-acyl-CoA binding|RNA binding|methylmalonate-semialdehyde dehydrogenase (acylating) activity|nucleoplasm|mitochondrion|mitochondrial matrix|thymine catabolic process|valine metabolic process|valine catabolic process|branched-chain amino acid catabolic process|malonate-semialdehyde dehydrogenase (acetylating) activity|thymine metabolic process|brown fat cell differentiation|extracellular exos…	hsa00280,hsa00410,hsa00562,hsa00640	Valine, leucine and isoleucine degradation|beta-Alanine metabolism|Inositol phosphate metabolism|Propanoate metabolism
ALDH7A1	2966.18585104638	2715.52103209727	3216.85066999549	1.18461637084469	0.244419928754627	0.0719795756178257	0.928200388965456	17.5366	17.7284	20.9356	21.2114	GeneID:501,Genbank:NM_001202404.1,HGNC:HGNC:877,MIM:107323	aldehyde dehydrogenase 7 family member A1	GO:0004029,GO:0004043,GO:0005634,GO:0005739,GO:0005759,GO:0005829,GO:0006081,GO:0006554,GO:0007605,GO:0008802,GO:0019285,GO:0042426,GO:0070062	aldehyde dehydrogenase (NAD) activity|L-aminoadipate-semialdehyde dehydrogenase activity|nucleus|mitochondrion|mitochondrial matrix|cytosol|cellular aldehyde metabolic process|lysine catabolic process|sensory perception of sound|betaine-aldehyde dehydrogenase activity|glycine betaine biosynthetic process from choline|choline catabolic process|extracellular exosome	hsa00010,hsa00053,hsa00071,hsa00260,hsa00280,hsa00310,hsa00330,hsa00340,hsa00380,hsa00410,hsa00561,hsa00620	Glycolysis / Gluconeogenesis|Ascorbate and aldarate metabolism|Fatty acid degradation|Glycine, serine and threonine metabolism|Valine, leucine and isoleucine degradation|Lysine degradation|Arginine and proline metabolism|Histidine metabolism|Tryptophan metabolism|beta-Alanine metabolism|Glycerolipid metabolism|Pyruvate metabolism
ALDH8A1	5.15277286174722	3.03648096111406	7.26906476238037	2.39391086440846	1.25936943554376	0.380903593245991	1	0.0362992	0.0666367	0.120185	0.127647	GeneID:64577,Genbank:NM_001193480.1,HGNC:HGNC:15471,MIM:606467	aldehyde dehydrogenase 8 family member A1	GO:0001758,GO:0005622,GO:0005829,GO:0042573,GO:0042574,GO:0042904,GO:0070062	retinal dehydrogenase activity|intracellular|cytosol|retinoic acid metabolic process|retinal metabolic process|9-cis-retinoic acid biosynthetic process|extracellular exosome
ALDH9A1	1348.90933013296	1357.35770554179	1340.46095472413	0.987551733232383	-0.0180717686617771	0.898919654216879	1	17.9827	19.0165	18.3806	18.0866	GeneID:223,Genbank:NM_000696.3,HGNC:HGNC:412,MIM:602733	aldehyde dehydrogenase 9 family member A1	GO:0004028,GO:0004029,GO:0005737,GO:0005829,GO:0006081,GO:0019145,GO:0033737,GO:0042136,GO:0042445,GO:0045329,GO:0047105,GO:0055114,GO:0070062	3-chloroallyl aldehyde dehydrogenase activity|aldehyde dehydrogenase (NAD) activity|cytoplasm|cytosol|cellular aldehyde metabolic process|aminobutyraldehyde dehydrogenase activity|1-pyrroline dehydrogenase activity|neurotransmitter biosynthetic process|hormone metabolic process|carnitine biosynthetic process|4-trimethylammoniobutyraldehyde dehydrogenase activity|oxidation-reduction process|extrac…	hsa00010,hsa00053,hsa00071,hsa00280,hsa00310,hsa00330,hsa00340,hsa00380,hsa00410,hsa00561,hsa00620	Glycolysis / Gluconeogenesis|Ascorbate and aldarate metabolism|Fatty acid degradation|Valine, leucine and isoleucine degradation|Lysine degradation|Arginine and proline metabolism|Histidine metabolism|Tryptophan metabolism|beta-Alanine metabolism|Glycerolipid metabolism|Pyruvate metabolism
ALDOA	36059.3644638982	32940.7212056685	39178.0077221279	1.18934881472438	0.250171893780941	0.0541116352125915	0.849526737634191	326.724	339.682	394.011	417.776	GeneID:226,Genbank:NM_001355564.1,HGNC:HGNC:414,MIM:103850	aldolase, fructose-bisphosphate A	GO:0002576,GO:0003723,GO:0003779,GO:0004332,GO:0005576,GO:0005615,GO:0005634,GO:0005829,GO:0006000,GO:0006094,GO:0006096,GO:0006754,GO:0006941,GO:0007015,GO:0007339,GO:0008092,GO:0008360,GO:0015629,GO:0015631,GO:0016020,GO:0030388,GO:0031093,GO:0031430,GO:0031674,GO:0034774,GO:0042802,GO:0043312,GO:0045296,GO:0046716,GO:0051289,GO:0061621,GO:0061827,GO:0070061,GO:0070062,GO:1904724,GO:1904813	platelet degranulation|RNA binding|actin binding|fructose-bisphosphate aldolase activity|extracellular region|extracellular space|nucleus|cytosol|fructose metabolic process|gluconeogenesis|glycolytic process|ATP biosynthetic process|striated muscle contraction|actin filament organization|binding of sperm to zona pellucida|cytoskeletal protein binding|regulation of cell shape|actin cytoskeleton|tu…	hsa00010,hsa00030,hsa00051,hsa04066	Glycolysis / Gluconeogenesis|Pentose phosphate pathway|Fructose and mannose metabolism|HIF-1 signaling pathway
ALDOC	19.5486133399295	17.7768406394119	21.3203860404472	1.19933493655667	0.262234614406994	0.731066542772075	1	0.299952	0.362446	0.407568	0.473031	GeneID:230,Genbank:XM_005257949.2,HGNC:HGNC:418,MIM:103870	aldolase, fructose-bisphosphate C	GO:0004332,GO:0005576,GO:0005739,GO:0005829,GO:0005856,GO:0006000,GO:0006094,GO:0008092,GO:0030388,GO:0030855,GO:0034774,GO:0043312,GO:0061621,GO:0070062,GO:1904724,GO:1904813	fructose-bisphosphate aldolase activity|extracellular region|mitochondrion|cytosol|cytoskeleton|fructose metabolic process|gluconeogenesis|cytoskeletal protein binding|fructose 1,6-bisphosphate metabolic process|epithelial cell differentiation|secretory granule lumen|neutrophil degranulation|canonical glycolysis|extracellular exosome|tertiary granule lumen|ficolin-1-rich granule lumen	hsa00010,hsa00030,hsa00051	Glycolysis / Gluconeogenesis|Pentose phosphate pathway|Fructose and mannose metabolism
ALG1	908.305441333174	893.423128375027	923.187754291322	1.03331526235551	0.047280484644754	0.785422589023997	1	8.1148	9.28924	9.11522	9.08849	GeneID:56052,Genbank:NM_019109.4,HGNC:HGNC:18294,MIM:605907	ALG1, chitobiosyldiphosphodolichol beta-mannosyltransferase	GO:0000030,GO:0004578,GO:0005783,GO:0005789,GO:0006486,GO:0006488,GO:0016020,GO:0016021	mannosyltransferase activity|chitobiosyldiphosphodolichol beta-mannosyltransferase activity|endoplasmic reticulum|endoplasmic reticulum membrane|protein glycosylation|dolichol-linked oligosaccharide biosynthetic process|membrane|integral component of membrane	hsa00510	N-Glycan biosynthesis
ALG10	117.856669127452	126.176639019649	109.536699235254	0.868121865396937	-0.204030515048288	0.469722642314656	1	0.57077	0.619197	0.567401	0.43933	GeneID:84920,Genbank:NM_032834.3,HGNC:HGNC:23162,MIM:603313	ALG10, alpha-1,2-glucosyltransferase	GO:0004583,GO:0005789,GO:0006486,GO:0006488,GO:0016021,GO:0106073	dolichyl-phosphate-glucose-glycolipid alpha-glucosyltransferase activity|endoplasmic reticulum membrane|protein glycosylation|dolichol-linked oligosaccharide biosynthetic process|integral component of membrane|dolichyl pyrophosphate Glc2Man9GlcNAc2 alpha-1,2-glucosyltransferase activity	hsa00510	N-Glycan biosynthesis
ALG10B	119.086540955098	113.13681626554	125.036265644655	1.10517751667314	0.144278117901748	0.586565022304878	1	0.615619	0.486647	0.654343	0.600494	GeneID:144245,Genbank:XM_005268665.4,HGNC:HGNC:31088	ALG10B, alpha-1,2-glucosyltransferase	GO:0004583,GO:0005783,GO:0005789,GO:0005886,GO:0006486,GO:0006488,GO:0016021,GO:0016740,GO:0060050,GO:0106073,GO:1901980	dolichyl-phosphate-glucose-glycolipid alpha-glucosyltransferase activity|endoplasmic reticulum|endoplasmic reticulum membrane|plasma membrane|protein glycosylation|dolichol-linked oligosaccharide biosynthetic process|integral component of membrane|transferase activity|positive regulation of protein glycosylation|dolichyl pyrophosphate Glc2Man9GlcNAc2 alpha-1,2-glucosyltransferase activity|positiv…	hsa00510	N-Glycan biosynthesis
ALG11	77.7605045472461	84.2716468255956	71.2493622688966	0.845472527863976	-0.242170217316934	0.461233352485792	1	2.25375	2.28949	2.49733	1.61898	GeneID:440138,Genbank:NM_001004127.2,HGNC:HGNC:32456,MIM:613666	ALG11, alpha-1,2-mannosyltransferase	GO:0004377,GO:0005789,GO:0006490,GO:0016020,GO:0016021,GO:0033577	GDP-Man:Man3GlcNAc2-PP-Dol alpha-1,2-mannosyltransferase activity|endoplasmic reticulum membrane|oligosaccharide-lipid intermediate biosynthetic process|membrane|integral component of membrane|protein glycosylation in endoplasmic reticulum	hsa00510	N-Glycan biosynthesis
ALG12	475.210240709769	488.563625779328	461.856855640209	0.94533614716708	-0.0811006738934262	0.640199681789031	1	7.15978	7.49992	7.5162	7.1264	GeneID:79087,Genbank:XM_017028936.1,HGNC:HGNC:19358,MIM:607144	ALG12, alpha-1,6-mannosyltransferase	GO:0000030,GO:0005783,GO:0005789,GO:0006457,GO:0006487,GO:0006488,GO:0016020,GO:0016021,GO:0052917	mannosyltransferase activity|endoplasmic reticulum|endoplasmic reticulum membrane|protein folding|protein N-linked glycosylation|dolichol-linked oligosaccharide biosynthetic process|membrane|integral component of membrane|dol-P-Man:Man(7)GlcNAc(2)-PP-Dol alpha-1,6-mannosyltransferase activity	hsa00510	N-Glycan biosynthesis
ALG13	672.79469766105	706.361965653079	639.227429669022	0.904957317567365	-0.144078345991004	0.387226209635274	1	1.56549	1.56972	1.50592	1.21144	GeneID:79868,Genbank:XM_006724698.3,HGNC:HGNC:30881,MIM:300776	ALG13, UDP-N-acetylglucosaminyltransferase subunit	GO:0003723,GO:0004577,GO:0006488,GO:0043541	RNA binding|N-acetylglucosaminyldiphosphodolichol N-acetylglucosaminyltransferase activity|dolichol-linked oligosaccharide biosynthetic process|UDP-N-acetylglucosamine transferase complex	hsa00510	N-Glycan biosynthesis
ALG14	251.239677843119	270.360441397027	232.118914289211	0.858553540931463	-0.220019988816339	0.30669722391077	1	2.40116	2.5207	2.10079	2.37498	GeneID:199857,Genbank:NM_144988.3,HGNC:HGNC:28287,MIM:612866	ALG14, UDP-N-acetylglucosaminyltransferase subunit	GO:0004577,GO:0005789,GO:0006488,GO:0016021,GO:0031965	N-acetylglucosaminyldiphosphodolichol N-acetylglucosaminyltransferase activity|endoplasmic reticulum membrane|dolichol-linked oligosaccharide biosynthetic process|integral component of membrane|nuclear membrane	hsa00510	N-Glycan biosynthesis
ALG1L	0.245035700978681	0.490071401957362	0	0	-Inf	0.990702733019119	1	0	0	0	0	GeneID:200810,Genbank:XM_017005846.2,HGNC:HGNC:33721	ALG1, chitobiosyldiphosphodolichol beta-mannosyltransferase like	GO:0000030,GO:0005783,GO:0006486	mannosyltransferase activity|endoplasmic reticulum|protein glycosylation
ALG2	564.298343262168	589.688788369359	538.907898154977	0.913885270983693	-0.129915033949807	0.453323861845456	1	9.95275	9.58451	9.04334	8.8473	GeneID:85365,Genbank:NM_033087.3,HGNC:HGNC:23159,MIM:607905	ALG2, alpha-1,3/1,6-mannosyltransferase	GO:0000033,GO:0004378,GO:0005634,GO:0005737,GO:0005789,GO:0005829,GO:0006488,GO:0015629,GO:0016020,GO:0016021,GO:0033577,GO:0046982,GO:0047485,GO:0048306,GO:0048471,GO:0051592,GO:0102704	alpha-1,3-mannosyltransferase activity|GDP-Man:Man1GlcNAc2-PP-Dol alpha-1,3-mannosyltransferase activity|nucleus|cytoplasm|endoplasmic reticulum membrane|cytosol|dolichol-linked oligosaccharide biosynthetic process|actin cytoskeleton|membrane|integral component of membrane|protein glycosylation in endoplasmic reticulum|protein heterodimerization activity|protein N-terminus binding|calcium-depende…	hsa00510	N-Glycan biosynthesis
ALG3	1713.21502071029	1773.87306057999	1652.55698084059	0.931609492000666	-0.102202755904786	0.463868713401502	1	23.8968	26.8959	24.8218	24.3199	GeneID:10195,Genbank:NM_001006941.2,HGNC:HGNC:23056,MIM:608750	ALG3, alpha-1,3- mannosyltransferase	GO:0000033,GO:0005789,GO:0006486,GO:0006488,GO:0016021,GO:0052925	alpha-1,3-mannosyltransferase activity|endoplasmic reticulum membrane|protein glycosylation|dolichol-linked oligosaccharide biosynthetic process|integral component of membrane|dol-P-Man:Man(5)GlcNAc(2)-PP-Dol alpha-1,3-mannosyltransferase activity	hsa00510	N-Glycan biosynthesis
ALG5	381.701777581929	382.988585951249	380.414969212608	0.993280173788343	-0.00972737982986453	0.963337904496746	1	10.6075	12.0475	11.8591	12.1853	GeneID:29880,Genbank:NM_001142364.1,HGNC:HGNC:20266,MIM:604565	ALG5, dolichyl-phosphate beta-glucosyltransferase	GO:0004576,GO:0004581,GO:0005789,GO:0006486,GO:0006487,GO:0007368,GO:0016020,GO:0016021,GO:0018279	oligosaccharyl transferase activity|dolichyl-phosphate beta-glucosyltransferase activity|endoplasmic reticulum membrane|protein glycosylation|protein N-linked glycosylation|determination of left/right symmetry|membrane|integral component of membrane|protein N-linked glycosylation via asparagine	hsa00510	N-Glycan biosynthesis
ALG6	211.689056431866	219.816460411373	203.561652452359	0.926052817297695	-0.11083361513791	0.659528618228803	1	3.4804	2.86444	3.41622	2.57531	GeneID:29929,Genbank:NM_013339.3,HGNC:HGNC:23157,MIM:604566	ALG6, alpha-1,3-glucosyltransferase	GO:0004583,GO:0005789,GO:0006487,GO:0006488,GO:0006490,GO:0016020,GO:0016021,GO:0042281,GO:0046527	dolichyl-phosphate-glucose-glycolipid alpha-glucosyltransferase activity|endoplasmic reticulum membrane|protein N-linked glycosylation|dolichol-linked oligosaccharide biosynthetic process|oligosaccharide-lipid intermediate biosynthetic process|membrane|integral component of membrane|dolichyl pyrophosphate Man9GlcNAc2 alpha-1,3-glucosyltransferase activity|glucosyltransferase activity	hsa00510	N-Glycan biosynthesis
ALG8	861.892808324816	929.474655709206	794.310960940426	0.85458054833604	-0.226711615615246	0.151619509992262	1	12.1643	11.8939	10.6566	9.24758	GeneID:79053,Genbank:NM_024079.4,HGNC:HGNC:23161,MIM:608103	ALG8, alpha-1,3-glucosyltransferase	GO:0000033,GO:0004583,GO:0005789,GO:0006487,GO:0006488,GO:0006490,GO:0016021,GO:0042281	alpha-1,3-mannosyltransferase activity|dolichyl-phosphate-glucose-glycolipid alpha-glucosyltransferase activity|endoplasmic reticulum membrane|protein N-linked glycosylation|dolichol-linked oligosaccharide biosynthetic process|oligosaccharide-lipid intermediate biosynthetic process|integral component of membrane|dolichyl pyrophosphate Man9GlcNAc2 alpha-1,3-glucosyltransferase activity	hsa00510	N-Glycan biosynthesis
ALG9	530.136196372038	536.387692416447	523.884700327629	0.976690382226163	-0.0340268047719071	0.846446799279912	1	2.12131	2.12887	2.05963	1.95022	GeneID:79796,Genbank:NM_001352409.1,HGNC:HGNC:15672,MIM:606941	ALG9, alpha-1,2-mannosyltransferase	GO:0000026,GO:0000030,GO:0005783,GO:0005789,GO:0006486,GO:0006488,GO:0016020,GO:0016021,GO:0052918,GO:0052926	alpha-1,2-mannosyltransferase activity|mannosyltransferase activity|endoplasmic reticulum|endoplasmic reticulum membrane|protein glycosylation|dolichol-linked oligosaccharide biosynthetic process|membrane|integral component of membrane|dol-P-Man:Man(8)GlcNAc(2)-PP-Dol alpha-1,2-mannosyltransferase activity|dol-P-Man:Man(6)GlcNAc(2)-PP-Dol alpha-1,2-mannosyltransferase activity	hsa00510	N-Glycan biosynthesis
ALK	17.9510230303863	8.76345030543964	27.138595755333	3.09679347853294	1.63077517460734	0.0179109490408589	0.546850871863472	0.0317633	0.0370138	0.102659	0.0997154	GeneID:238,Genbank:XM_024452778.1,HGNC:HGNC:427,MIM:105590	ALK receptor tyrosine kinase			hsa05200,hsa05223	Pathways in cancer|Non-small cell lung cancer
ALKBH1	195.515261585302	186.992502136192	204.038021034412	1.09115616243161	0.125857589877094	0.597036388375505	1	2.60125	2.81725	3.20615	2.80874	GeneID:8846,Genbank:NM_006020.2,HGNC:HGNC:17911,MIM:605345	alkB homolog 1, histone H2A dioxygenase	GO:0000049,GO:0001701,GO:0001764,GO:0001890,GO:0002101,GO:0003906,GO:0005719,GO:0005739,GO:0006281,GO:0006307,GO:0006446,GO:0006448,GO:0008198,GO:0016706,GO:0031175,GO:0035552,GO:0042056,GO:0042245,GO:0043524,GO:0043734,GO:0048589,GO:0070129,GO:0070579,GO:0070989,GO:0080111,GO:0103053,GO:0140078,GO:0140080,GO:1990983,GO:1990984	tRNA binding|in utero embryonic development|neuron migration|placenta development|tRNA wobble cytosine modification|DNA-(apurinic or apyrimidinic site) lyase activity|nuclear euchromatin|mitochondrion|DNA repair|DNA dealkylation involved in DNA repair|regulation of translational initiation|regulation of translational elongation|ferrous iron binding|oxidoreductase activity, acting on paired donors…
ALKBH2	379.243533810682	395.56674626787	362.920321353495	0.917469238194588	-0.12426830821011	0.681272500419449	1	9.89699	10.2604	7.59356	10.5711	GeneID:121642,Genbank:NM_001145375.1,HGNC:HGNC:32487,MIM:610602	alkB homolog 2, alpha-ketoglutarate dependent dioxygenase	GO:0005634,GO:0005654,GO:0006307,GO:0008198,GO:0015630,GO:0035511,GO:0043734,GO:0051747,GO:0070989,GO:0080111,GO:0103053	nucleus|nucleoplasm|DNA dealkylation involved in DNA repair|ferrous iron binding|microtubule cytoskeleton|oxidative DNA demethylation|DNA-N1-methyladenine dioxygenase activity|cytosine C-5 DNA demethylase activity|oxidative demethylation|DNA demethylation|1-ethyladenine demethylase activity
ALKBH3	678.549789333255	627.779070552232	729.320508114279	1.16174708958157	0.216296030601602	0.181234691860049	1	11.0559	10.4569	12.251	13.6859	GeneID:221120,Genbank:NM_139178.3,HGNC:HGNC:30141,MIM:610603	alkB homolog 3, alpha-ketoglutaratedependent dioxygenase
ALKBH4	609.304011043329	650.159675908854	568.448346177804	0.874321135624374	-0.193764820106797	0.236579717459895	1	12.3933	13.211	11.4559	11.5176	GeneID:54784,Genbank:NM_017621.3,HGNC:HGNC:21900,MIM:613302	alkB homolog 4, lysine demethylase	GO:0003779,GO:0005634,GO:0005737,GO:0006351,GO:0006355,GO:0006482,GO:0016706,GO:0030496,GO:0031032,GO:0032451,GO:0036090,GO:0046872,GO:0070938	actin binding|nucleus|cytoplasm|transcription, DNA-templated|regulation of transcription, DNA-templated|protein demethylation|oxidoreductase activity, acting on paired donors, with incorporation or reduction of molecular oxygen, 2-oxoglutarate as one donor, and incorporation of one atom each of oxygen into both donors|midbody|actomyosin structure organization|demethylase activity|cleavage furrow …
ALKBH5	4689.42381468721	4711.91491813037	4666.93271124405	0.990453518862738	-0.0138388226294287	0.898693128751229	1	79.7261	82.5307	82.6683	80.172	GeneID:54890,Genbank:NM_017758.3,HGNC:HGNC:25996,MIM:613303	alkB homolog 5, RNA demethylase	GO:0001666,GO:0003723,GO:0005634,GO:0005654,GO:0005794,GO:0005829,GO:0006307,GO:0006397,GO:0006406,GO:0007283,GO:0016607,GO:0016706,GO:0030154,GO:0035515,GO:0035553,GO:0046872	response to hypoxia|RNA binding|nucleus|nucleoplasm|Golgi apparatus|cytosol|DNA dealkylation involved in DNA repair|mRNA processing|mRNA export from nucleus|spermatogenesis|nuclear speck|oxidoreductase activity, acting on paired donors, with incorporation or reduction of molecular oxygen, 2-oxoglutarate as one donor, and incorporation of one atom each of oxygen into both donors|cell differentiati…
ALKBH6	317.111330436032	293.585902387763	340.6367584843	1.16026265469107	0.214451432703531	0.494199286545661	1	2.94265	3.01234	2.49462	4.33352	GeneID:84964,Genbank:NM_001297701.1,HGNC:HGNC:28243,MIM:613304	alkB homolog 6	GO:0005634,GO:0005654,GO:0005737,GO:0005925,GO:0008198,GO:0051213	nucleus|nucleoplasm|cytoplasm|focal adhesion|ferrous iron binding|dioxygenase activity
ALKBH7	523.955625510384	533.784464928352	514.126786092415	0.96317300309859	-0.0541331397100357	0.814011289111687	1	8.90125	11.0751	9.57164	11.7456	GeneID:84266,Genbank:NM_032306.3,HGNC:HGNC:21306,MIM:613305	alkB homolog 7	GO:0005759,GO:0006631,GO:0006974,GO:0010883,GO:0046872,GO:0051213,GO:1902445	mitochondrial matrix|fatty acid metabolic process|cellular response to DNA damage stimulus|regulation of lipid storage|metal ion binding|dioxygenase activity|regulation of mitochondrial membrane permeability involved in programmed necrotic cell death
ALKBH8	109.956670772489	117.163248685677	102.750092859301	0.876982279101497	-0.189380403996931	0.522221793872254	1	0.857239	0.857224	0.832151	0.661795	GeneID:91801,Genbank:XM_017018555.1,HGNC:HGNC:25189,MIM:613306	alkB homolog 8, tRNA methyltransferase	GO:0000049,GO:0002098,GO:0005506,GO:0005634,GO:0005654,GO:0005829,GO:0006974,GO:0008198,GO:0008270,GO:0016300,GO:0016604,GO:0016706,GO:0030488,GO:0055114	tRNA binding|tRNA wobble uridine modification|iron ion binding|nucleus|nucleoplasm|cytosol|cellular response to DNA damage stimulus|ferrous iron binding|zinc ion binding|tRNA (uracil) methyltransferase activity|nuclear body|oxidoreductase activity, acting on paired donors, with incorporation or reduction of molecular oxygen, 2-oxoglutarate as one donor, and incorporation of one atom each of oxyge…
ALLC	1.26526514449636	1.07619535328461	1.45433493570811	1.35136704620532	0.434419579785585	1	1	0.00674196	0	0	0	GeneID:55821,Genbank:XM_017004495.1,HGNC:HGNC:17377,MIM:612396	allantoicase	GO:0000256,GO:0004037	allantoin catabolic process|allantoicase activity	hsa00230	Purine metabolism
ALMS1	132.579457009799	136.698461179071	128.460452840527	0.939735910210783	-0.0896727152883091	0.838976022833845	1	0.304255	0.308957	0.379969	0.208802	GeneID:7840,Genbank:NM_015120.4,HGNC:HGNC:428,MIM:606844	ALMS1, centrosome and basal body associated protein	GO:0000086,GO:0000922,GO:0005813,GO:0005829,GO:0005929,GO:0010389,GO:0016197,GO:0051393,GO:0051492,GO:0097711	G2/M transition of mitotic cell cycle|spindle pole|centrosome|cytosol|cilium|regulation of G2/M transition of mitotic cell cycle|endosomal transport|alpha-actinin binding|regulation of stress fiber assembly|ciliary basal body-plasma membrane docking
ALOX12	9.45710638266414	6.80316469761019	12.1110480677181	1.78020797761554	0.832045797791057	0.414559267331366	1	0.0550568	0.00827048	0.0430858	0.0644829	GeneID:239,Genbank:XM_011523780.2,HGNC:HGNC:429,MIM:152391	arachidonate 12-lipoxygenase, 12S type			hsa00590,hsa01523,hsa04726,hsa04750	Arachidonic acid metabolism|Antifolate resistance|Serotonergic synapse|Inflammatory mediator regulation of TRP channels
ALOX12B	0.780196841909191	1.07619535328461	0.484198330533773	0.449916763769675	-1.15226997256519	0.981239839765731	1	0.0376055	0	0	0	GeneID:242,Genbank:NM_001139.2,HGNC:HGNC:430,MIM:603741	arachidonate 12-lipoxygenase, 12R type			hsa00590,hsa04726	Arachidonic acid metabolism|Serotonergic synapse
ALOX5AP	6.60157425177815	7.38928864893743	5.81385985461886	0.786795607917534	-0.345939190719417	0.859889798413054	1	0.244947	0.0648058	0	0.123008	GeneID:241,Genbank:NM_001204406.1,HGNC:HGNC:436,MIM:603700	arachidonate 5-lipoxygenase activating protein			hsa04664	Fc epsilon RI signaling pathway
ALOXE3	4.45092348931573	3.084507235799	5.81733974283245	1.88598673892413	0.915319531921998	0.572337004218611	1	0.032867	0.0288749	0.0407601	0.0381461	GeneID:59344,Genbank:NM_001165960.1,HGNC:HGNC:13743,MIM:607206	arachidonate lipoxygenase 3
ALPI	0.242534151293585	0	0.48506830258717	Inf	Inf	1	1	0	0	0	0	GeneID:248,Genbank:NM_001631.4,HGNC:HGNC:437,MIM:171740	alkaline phosphatase, intestinal			hsa00730,hsa00790	Thiamine metabolism|Folate biosynthesis
ALPK1	317.416917475392	321.250414960584	313.5834199902	0.976133898624459	-0.0348490355912579	0.859833281758918	1	0.922666	1.01233	1.07876	0.84097	GeneID:80216,Genbank:XM_017008638.2,HGNC:HGNC:20917,MIM:607347	alpha kinase 1	GO:0004674,GO:0005524,GO:0005737	protein serine/threonine kinase activity|ATP binding|cytoplasm
ALPK2	2596.52745166544	2468.13407766073	2724.92082567014	1.10404084216235	0.142793543216794	0.48204472775034	1	5.25418	4.91625	6.59493	4.72948	GeneID:115701,Genbank:NM_052947.3,HGNC:HGNC:20565	alpha kinase 2	GO:0004674,GO:0005524,GO:0005737	protein serine/threonine kinase activity|ATP binding|cytoplasm
ALPK3	36.8080468567497	37.754098260078	35.8619954534215	0.949883512152182	-0.0741774938065673	0.890017569800809	1	0.108421	0.132083	0.118419	0.107725	GeneID:57538,Genbank:NM_020778.4,HGNC:HGNC:17574,MIM:617608	alpha kinase 3	GO:0004674,GO:0005524,GO:0005634,GO:0007507	protein serine/threonine kinase activity|ATP binding|nucleus|heart development
ALPL	0.487569852272266	0.490071401957362	0.48506830258717	0.989791080748215	-0.0148040531050533	1	1	0	0.0115368	0.0122718	0	GeneID:249,Genbank:XM_005245818.1,HGNC:HGNC:438,MIM:171760	alkaline phosphatase, liver/bone/kidney			hsa00730,hsa00790	Thiamine metabolism|Folate biosynthesis
ALPP	0.972638154859436	0.490071401957362	1.45520490776151	2.96937324224464	1.5701584476161	0.837389832160054	1	0	0.0125348	0.0267753	0	GeneID:250,Genbank:NM_001632.4,HGNC:HGNC:439,MIM:171800	alkaline phosphatase, placental			hsa00730,hsa00790	Thiamine metabolism|Folate biosynthesis
ALS2	709.820354697347	700.875127682178	718.765581712516	1.02552587946658	0.0363638991380921	0.814834039988432	1	1.95902	1.98458	2.29593	1.82251	GeneID:57679,Genbank:NM_020919.3,HGNC:HGNC:443,MIM:606352	ALS2, alsin Rho guanine nucleotide exchange factor			hsa05014	Amyotrophic lateral sclerosis (ALS)
ALS2CL	11.4431450719429	10.771762187954	12.1145279559317	1.12465609104138	0.169483906685685	0.894270370913217	1	0.0376544	0.0386311	0.0410089	0.0601889	GeneID:259173,Genbank:NM_147129.4,HGNC:HGNC:20605,MIM:612402	ALS2 C-terminal like	GO:0005096,GO:0005829,GO:0007032,GO:0017112,GO:0042802	GTPase activator activity|cytosol|endosome organization|Rab guanyl-nucleotide exchange factor activity|identical protein binding
ALS2CR12	2.23409679159061	1.07619535328461	3.3919982298966	3.15184247873217	1.65619543427695	0.507780098991718	1	0.0109043	0	0.0104657	0.00974809	GeneID:130540,Genbank:NM_001289993.1,HGNC:HGNC:14439	amyotrophic lateral sclerosis 2 chromosome region 12	GO:0005737,GO:0042995	cytoplasm|cell projection
ALX3	2.51695833641733	4.06465003971372	0.969266633120943	0.238462505664869	-2.06816565106221	0.367453407799664	1	0.0794821	0.101901	0.0363441	0.0340987	GeneID:257,Genbank:NM_006492.2,HGNC:HGNC:449,MIM:606014	ALX homeobox 3	GO:0005634,GO:0006351,GO:0006355,GO:0007389,GO:0035115,GO:0035116,GO:0042981,GO:0043565,GO:0048701	nucleus|transcription, DNA-templated|regulation of transcription, DNA-templated|pattern specification process|embryonic forelimb morphogenesis|embryonic hindlimb morphogenesis|regulation of apoptotic process|sequence-specific DNA binding|embryonic cranial skeleton morphogenesis
ALX4	4.21089088770724	3.57457863775636	4.84720313765811	1.35602084297704	0.439379353864019	0.847038607450236	1	0.0253492	0.0298139	0.0472067	0.0295222	GeneID:60529,Genbank:NM_021926.3,HGNC:HGNC:450,MIM:605420	ALX homeobox 4	GO:0000977,GO:0001228,GO:0001501,GO:0001942,GO:0003677,GO:0005634,GO:0005667,GO:0007517,GO:0009791,GO:0009952,GO:0035115,GO:0035116,GO:0042733,GO:0042981,GO:0046982,GO:0048565,GO:0048704,GO:0060021,GO:0071837	RNA polymerase II regulatory region sequence-specific DNA binding|transcriptional activator activity, RNA polymerase II transcription regulatory region sequence-specific DNA binding|skeletal system development|hair follicle development|DNA binding|nucleus|transcription factor complex|muscle organ development|post-embryonic development|anterior/posterior pattern specification|embryonic forelimb mo…
ALYREF	3295.34420698257	3304.55910393296	3286.12931003217	0.994422918967054	-0.00806854759282618	0.943474155826866	1	149.644	147.808	148.809	151.168	GeneID:10189,Genbank:NM_005782.3,HGNC:HGNC:19071,MIM:604171	Aly/REF export factor	GO:0000018,GO:0000346,GO:0000398,GO:0001649,GO:0003723,GO:0005654,GO:0005829,GO:0006369,GO:0006405,GO:0006406,GO:0016020,GO:0016032,GO:0016607,GO:0031124,GO:0031297,GO:0032786,GO:0046784,GO:0070062,GO:0071013	regulation of DNA recombination|transcription export complex|mRNA splicing, via spliceosome|osteoblast differentiation|RNA binding|nucleoplasm|cytosol|termination of RNA polymerase II transcription|RNA export from nucleus|mRNA export from nucleus|membrane|viral process|nuclear speck|mRNA 3'-end processing|replication fork processing|positive regulation of DNA-templated transcription, elongation|v…	hsa03013,hsa03015,hsa03040,hsa05168	RNA transport|mRNA surveillance pathway|Spliceosome|Herpes simplex infection
AMACR	415.350430703581	418.752972638174	411.947888768988	0.983749168808729	-0.0236375832314375	0.922249878514302	1	5.08078	4.643	5.05865	4.5863	GeneID:23600,Genbank:NM_203382.2,HGNC:HGNC:451,MIM:604489	alpha-methylacyl-CoA racemase	GO:0005102,GO:0005737,GO:0005739,GO:0005777,GO:0005782,GO:0005886,GO:0006699,GO:0008111,GO:0008206,GO:0033540,GO:0043231	receptor binding|cytoplasm|mitochondrion|peroxisome|peroxisomal matrix|plasma membrane|bile acid biosynthetic process|alpha-methylacyl-CoA racemase activity|bile acid metabolic process|fatty acid beta-oxidation using acyl-CoA oxidase|intracellular membrane-bounded organelle	hsa00120,hsa04146	Primary bile acid biosynthesis|Peroxisome
AMBN	0.242099165266886	0	0.484198330533773	Inf	Inf	1	1	0	0	0	0.01758	GeneID:258,Genbank:NM_016519.5,HGNC:HGNC:452,MIM:601259	ameloblastin
AMBP	7.77959645404001	9.74359310935436	5.81559979872566	0.596863983692256	-0.74452589440214	0.507148686307177	1	0.191076	0.113775	0.0894857	0.16608	GeneID:259,Genbank:NM_001633.3,HGNC:HGNC:453,MIM:176870	alpha-1-microglobulin/bikunin precursor	GO:0004867,GO:0005576,GO:0005615,GO:0005886,GO:0006898,GO:0007155,GO:0007565,GO:0009986,GO:0016032,GO:0018298,GO:0019855,GO:0019862,GO:0020037,GO:0030163,GO:0031012,GO:0042167,GO:0042803,GO:0043231,GO:0046329,GO:0046904,GO:0050777,GO:0070062,GO:0072562	serine-type endopeptidase inhibitor activity|extracellular region|extracellular space|plasma membrane|receptor-mediated endocytosis|cell adhesion|female pregnancy|cell surface|viral process|protein-chromophore linkage|calcium channel inhibitor activity|IgA binding|heme binding|protein catabolic process|extracellular matrix|heme catabolic process|protein homodimerization activity|intracellular mem…
AMBRA1	1091.09058867369	1077.7153334729	1104.46584387449	1.02482149930574	0.0353726468113532	0.835569907455795	1	5.03398	5.5853	5.61916	5.38596	GeneID:55626,Genbank:NM_001267783.1,HGNC:HGNC:25990,MIM:611359	autophagy and beclin 1 regulator 1	GO:0000045,GO:0000422,GO:0000423,GO:0005737,GO:0005739,GO:0005741,GO:0005776,GO:0005829,GO:0005930,GO:0008285,GO:0009267,GO:0010508,GO:0010667,GO:0016236,GO:0021915,GO:0030154,GO:0031625,GO:0043524,GO:0043552,GO:0045335,GO:0048471,GO:0051020,GO:0098780	autophagosome assembly|autophagy of mitochondrion|mitophagy|cytoplasm|mitochondrion|mitochondrial outer membrane|autophagosome|cytosol|axoneme|negative regulation of cell proliferation|cellular response to starvation|positive regulation of autophagy|negative regulation of cardiac muscle cell apoptotic process|macroautophagy|neural tube development|cell differentiation|ubiquitin protein ligase bin…	hsa04137,hsa04140	Mitophagy - animal|Autophagy - animal
AMD1	1702.31165193064	1824.08659829454	1580.53670556675	0.866481178604403	-0.206759682869486	0.246138324492882	1	24.2768	22.12	23.1463	17.4845	GeneID:262,Genbank:NM_001287215.1,HGNC:HGNC:457,MIM:180980	adenosylmethionine decarboxylase 1	GO:0004014,GO:0005829,GO:0006557,GO:0006595,GO:0006597,GO:0008295,GO:0019810	adenosylmethionine decarboxylase activity|cytosol|S-adenosylmethioninamine biosynthetic process|polyamine metabolic process|spermine biosynthetic process|spermidine biosynthetic process|putrescine binding	hsa00270,hsa00330	Cysteine and methionine metabolism|Arginine and proline metabolism
AMDHD1	25.1683048436862	23.2058436805199	27.1307660068524	1.16913508426446	0.22544163144294	0.724093924521441	1	0.504623	0.390532	0.230726	0.681893	GeneID:144193,Genbank:NM_152435.2,HGNC:HGNC:28577	amidohydrolase domain containing 1	GO:0005829,GO:0006548,GO:0016812,GO:0019556,GO:0019557,GO:0046872,GO:0050480	cytosol|histidine catabolic process|hydrolase activity, acting on carbon-nitrogen (but not peptide) bonds, in cyclic amides|histidine catabolic process to glutamate and formamide|histidine catabolic process to glutamate and formate|metal ion binding|imidazolonepropionase activity	hsa00340	Histidine metabolism
AMDHD2	563.57150636614	465.645939746918	661.497072985361	1.42060096850601	0.506501374002768	0.00298790307488518	0.204505366014363	6.77777	6.42349	9.64095	9.70352	GeneID:51005,Genbank:NM_001330449.1,HGNC:HGNC:24262	amidohydrolase domain containing 2	GO:0005634,GO:0005829,GO:0005975,GO:0006046,GO:0006048,GO:0008448,GO:0019262,GO:0046872	nucleus|cytosol|carbohydrate metabolic process|N-acetylglucosamine catabolic process|UDP-N-acetylglucosamine biosynthetic process|N-acetylglucosamine-6-phosphate deacetylase activity|N-acetylneuraminate catabolic process|metal ion binding	hsa00520	Amino sugar and nucleotide sugar metabolism
AMELX	0.48506830258717	0	0.97013660517434	Inf	Inf	0.786255250703003	1	0	0	0	0	GeneID:265,Genbank:NM_182680.1,HGNC:HGNC:461,MIM:300391	amelogenin, X-linked	GO:0001649,GO:0001837,GO:0002062,GO:0005578,GO:0005788,GO:0007155,GO:0007165,GO:0008083,GO:0009986,GO:0030345,GO:0031214,GO:0032967,GO:0034505,GO:0042127,GO:0042475,GO:0042802,GO:0043687,GO:0044267,GO:0046848,GO:0070166,GO:0070172	osteoblast differentiation|epithelial to mesenchymal transition|chondrocyte differentiation|proteinaceous extracellular matrix|endoplasmic reticulum lumen|cell adhesion|signal transduction|growth factor activity|cell surface|structural constituent of tooth enamel|biomineral tissue development|positive regulation of collagen biosynthetic process|tooth mineralization|regulation of cell proliferatio…
AMER1	162.83116616752	178.325104380123	147.337227954917	0.82622818849358	-0.275387813310899	0.261403059931104	1	0.712313	0.733771	0.673056	0.551471	GeneID:139285,Genbank:NM_152424.3,HGNC:HGNC:26837,MIM:300647	APC membrane recruitment protein 1
AMFR	3215.86326859107	3161.98080293126	3269.74573425088	1.03408146286648	0.0483498427554889	0.739537994536701	1	29.2646	32.1377	32.8107	31.6947	GeneID:267,Genbank:NM_001144.5,HGNC:HGNC:463,MIM:603243	autocrine motility factor receptor			hsa04141	Protein processing in endoplasmic reticulum
AMH	82.8852074152966	83.8678193179002	81.902595512693	0.976567605773103	-0.0342081724983313	0.946911207164441	1	2.16256	2.08868	2.28076	1.9974	GeneID:268,Genbank:NM_000479.4,HGNC:HGNC:464,MIM:600957	anti-Mullerian hormone			hsa04024,hsa04060,hsa04350,hsa04390	cAMP signaling pathway|Cytokine-cytokine receptor interaction|TGF-beta signaling pathway|Hippo signaling pathway
AMHR2	0.269048838321152	0.538097676642304	0	0	-Inf	0.990703195066487	1	0	0	0	0	GeneID:269,Genbank:XM_011538184.2,HGNC:HGNC:465,MIM:600956	anti-Mullerian hormone receptor type 2			hsa04060,hsa04350	Cytokine-cytokine receptor interaction|TGF-beta signaling pathway
AMIGO1	176.68221307262	172.607943690905	180.756482454335	1.04720836474376	0.0665485261984448	0.812149700094497	1	1.15437	1.43715	1.28722	1.41392	GeneID:57463,Genbank:NM_020703.3,HGNC:HGNC:20824,MIM:615689	adhesion molecule with Ig like domain 1	GO:0007156,GO:0007157,GO:0007409,GO:0007413,GO:0008076,GO:0015459,GO:0030424,GO:0030425,GO:0032809,GO:0042552,GO:0043204,GO:0050772,GO:0051965,GO:1901381	homophilic cell adhesion via plasma membrane adhesion molecules|heterophilic cell-cell adhesion via plasma membrane cell adhesion molecules|axonogenesis|axonal fasciculation|voltage-gated potassium channel complex|potassium channel regulator activity|axon|dendrite|neuronal cell body membrane|myelination|perikaryon|positive regulation of axonogenesis|positive regulation of synapse assembly|positiv…
AMIGO2	3913.65031360327	3796.93337172005	4030.36725548649	1.06147958389396	0.0860766232468781	0.511728216600159	1	35.1531	33.6502	40.0008	33.9864	GeneID:347902,Genbank:NM_181847.4,HGNC:HGNC:24073,MIM:615690	adhesion molecule with Ig like domain 2	GO:0005634,GO:0005886,GO:0007156,GO:0007157,GO:0016021,GO:0043066,GO:0043069,GO:0051965	nucleus|plasma membrane|homophilic cell adhesion via plasma membrane adhesion molecules|heterophilic cell-cell adhesion via plasma membrane cell adhesion molecules|integral component of membrane|negative regulation of apoptotic process|negative regulation of programmed cell death|positive regulation of synapse assembly
AMIGO3	326.03899350696	322.05705297512	330.0209340388	1.02472816847236	0.0352412541130461	0.846832275408757	1	5.44442	4.80673	5.54994	5.56947	GeneID:386724,Genbank:NM_198722.2,HGNC:HGNC:24075,MIM:615691	adhesion molecule with Ig like domain 3	GO:0007157,GO:0016021,GO:0051965	heterophilic cell-cell adhesion via plasma membrane cell adhesion molecules|integral component of membrane|positive regulation of synapse assembly
AMMECR1	476.122727563591	544.141573952648	408.103881174533	0.749995774463737	-0.415045627515357	0.0197543345784824	0.574202218891059	4.58656	4.30404	3.82903	2.8075	GeneID:9949,Genbank:NM_001171689.1,HGNC:HGNC:467,MIM:300195	Alport syndrome, mental retardation, midface hypoplasia and elliptocytosis chromosomal region gene 1	GO:0005634	nucleus
AMMECR1L	1086.2231915274	1130.49693205853	1041.94945099627	0.921673842227039	-0.117671788320775	0.436067647729009	1	6.9049	7.01065	6.42659	6.37641	GeneID:83607,Genbank:XM_011511952.3,HGNC:HGNC:28658	AMMECR1 like
AMN	36.1785635158973	38.4362747607751	33.9208522710194	0.882521849012179	-0.180296098575704	0.723710604642202	1	0.309848	0.173349	0.241804	0.236627	GeneID:81693,Genbank:XM_011537202.3,HGNC:HGNC:14604,MIM:605799	amnion associated transmembrane protein	GO:0005102,GO:0005615,GO:0005886,GO:0005905,GO:0006898,GO:0007275,GO:0007588,GO:0009235,GO:0010008,GO:0015889,GO:0016021,GO:0016324,GO:0030139,GO:0031526,GO:0034384,GO:0043001,GO:0043234,GO:0070062	receptor binding|extracellular space|plasma membrane|clathrin-coated pit|receptor-mediated endocytosis|multicellular organism development|excretion|cobalamin metabolic process|endosome membrane|cobalamin transport|integral component of membrane|apical plasma membrane|endocytic vesicle|brush border membrane|high-density lipoprotein particle clearance|Golgi to plasma membrane protein transport|prot…
AMN1	123.403774555143	125.648349998115	121.159199112171	0.964272106350692	-0.0524877792529931	0.843764938587542	1	0.564345	0.771311	0.719338	0.580665	GeneID:196394,Genbank:NM_001278411.1,HGNC:HGNC:27281	antagonist of mitotic exit network 1 homolog
AMOT	2794.48651590652	2813.10002501401	2775.87300679902	0.986766550110565	-0.0192192835942117	0.94077977920197	1	13.3003	12.5729	15.3674	10.7286	GeneID:154796,Genbank:XM_011530875.2,HGNC:HGNC:17810,MIM:300410	angiomotin			hsa04390,hsa04530	Hippo signaling pathway|Tight junction
AMOTL1	1033.90307225266	919.107738029803	1148.69840647553	1.24979734033996	0.321694175055185	0.0961064719790351	1	2.91613	3.19279	4.55145	3.38422	GeneID:154810,Genbank:XM_006718772.3,HGNC:HGNC:17811,MIM:614657	angiomotin like 1	GO:0003365,GO:0005829,GO:0005923,GO:0016055,GO:0016324,GO:0030027,GO:0031410,GO:0035329,GO:0042802,GO:0043536	establishment of cell polarity involved in ameboidal cell migration|cytosol|bicellular tight junction|Wnt signaling pathway|apical plasma membrane|lamellipodium|cytoplasmic vesicle|hippo signaling|identical protein binding|positive regulation of blood vessel endothelial cell migration	hsa04530	Tight junction
AMOTL2	2752.58290151927	2815.89942560426	2689.26637743427	0.955029271635716	-0.0663831424756207	0.619866435751547	1	20.142	20.6196	20.698	19.122	GeneID:51421,Genbank:NM_001278683.1,HGNC:HGNC:17812,MIM:614658	angiomotin like 2	GO:0005829,GO:0005923,GO:0016055,GO:0016324,GO:0035329,GO:0042802,GO:0055037	cytosol|bicellular tight junction|Wnt signaling pathway|apical plasma membrane|hippo signaling|identical protein binding|recycling endosome	hsa04530	Tight junction
AMPD1	228.636073931562	197.034061548764	260.238086314359	1.32077715024898	0.4013870666209	0.0679588134227187	0.916876212609253	2.4581	2.79596	3.36817	3.25037	GeneID:270,Genbank:NM_001172626.1,HGNC:HGNC:468,MIM:102770	adenosine monophosphate deaminase 1	GO:0003876,GO:0005829,GO:0010033,GO:0032036,GO:0032264,GO:0043101,GO:0046872	AMP deaminase activity|cytosol|response to organic substance|myosin heavy chain binding|IMP salvage|purine-containing compound salvage|metal ion binding	hsa00230	Purine metabolism
AMPD2	1805.59823530733	1597.03778771596	2014.15868289871	1.26118411122839	0.334778899748225	0.0196985237769191	0.574202218891059	12.6184	12.8117	17.5682	15.8473	GeneID:271,Genbank:NM_001257360.1,HGNC:HGNC:469,MIM:102771	adenosine monophosphate deaminase 2	GO:0003876,GO:0005829,GO:0006188,GO:0032264,GO:0043101,GO:0046872,GO:0052652,GO:0097009	AMP deaminase activity|cytosol|IMP biosynthetic process|IMP salvage|purine-containing compound salvage|metal ion binding|cyclic purine nucleotide metabolic process|energy homeostasis	hsa00230	Purine metabolism
AMPD3	11.6717806511095	12.1939501191412	11.1496111830777	0.91435597768896	-0.129172149229423	0.916819810270615	1	0.0737036	0.103807	0.115669	0.0575674	GeneID:272,Genbank:NM_001172431.1,HGNC:HGNC:470,MIM:102772	adenosine monophosphate deaminase 3	GO:0003876,GO:0005576,GO:0005829,GO:0006196,GO:0032264,GO:0034101,GO:0034774,GO:0043101,GO:0043312,GO:0046031,GO:0046034,GO:0046039,GO:0046872,GO:0097009,GO:1904813	AMP deaminase activity|extracellular region|cytosol|AMP catabolic process|IMP salvage|erythrocyte homeostasis|secretory granule lumen|purine-containing compound salvage|neutrophil degranulation|ADP metabolic process|ATP metabolic process|GTP metabolic process|metal ion binding|energy homeostasis|ficolin-1-rich granule lumen	hsa00230	Purine metabolism
AMPH	714.899749231835	733.345318726057	696.454179737613	0.949694723554614	-0.0744642568040216	0.63227108170269	1	3.03326	3.74734	3.50344	2.91813	GeneID:273,Genbank:XM_006715690.4,HGNC:HGNC:471,MIM:600418	amphiphysin	GO:0005543,GO:0005829,GO:0006897,GO:0007268,GO:0008021,GO:0015629,GO:0030054,GO:0030672,GO:0031256,GO:0061024	phospholipid binding|cytosol|endocytosis|chemical synaptic transmission|synaptic vesicle|actin cytoskeleton|cell junction|synaptic vesicle membrane|leading edge membrane|membrane organization	hsa04144,hsa04666	Endocytosis|Fc gamma R-mediated phagocytosis
AMT	15.1395164343236	13.3181717471107	16.9608611215364	1.273512719583	0.348813369025276	0.668164545443578	1	0.180172	0.179579	0.25356	0.317386	GeneID:275,Genbank:NM_001164711.1,HGNC:HGNC:473,MIM:238310	aminomethyltransferase	GO:0004047,GO:0005654,GO:0005739,GO:0005759,GO:0006546,GO:0008483,GO:0019464	aminomethyltransferase activity|nucleoplasm|mitochondrion|mitochondrial matrix|glycine catabolic process|transaminase activity|glycine decarboxylation via glycine cleavage system	hsa00260,hsa00630,hsa00670	Glycine, serine and threonine metabolism|Glyoxylate and dicarboxylate metabolism|One carbon pool by folate
AMY2B	7.7127543734793	6.21704074628294	9.20846800067565	1.48116577910178	0.566733122938083	0.621790712092161	1	0.205122	0.0721064	0.217174	0.201357	GeneID:280,Genbank:NM_020978.4,HGNC:HGNC:478,MIM:104660	amylase, alpha 2B (pancreatic)	GO:0004556,GO:0005975,GO:0007586,GO:0046872,GO:0070062,GO:0103025	alpha-amylase activity|carbohydrate metabolic process|digestion|metal ion binding|extracellular exosome|alpha-amylase activity (releasing maltohexaose)	hsa00500,hsa04972,hsa04973	Starch and sucrose metabolism|Pancreatic secretion|Carbohydrate digestion and absorption
AMZ1	2.77426103189131	2.64246210852658	2.90605995525603	1.09975463635936	0.137181683392666	1	1	0.0191326	0.00422352	0.00446604	0.0208883	GeneID:155185,Genbank:XM_011515151.3,HGNC:HGNC:22231,MIM:615168	archaelysin family metallopeptidase 1	GO:0006508,GO:0008233,GO:0008237,GO:0008270	proteolysis|peptidase activity|metallopeptidase activity|zinc ion binding
AMZ2	1315.29266429742	1248.41980948491	1382.16551910993	1.1071319988748	0.146827239074553	0.323026465448062	1	14.3567	15.0165	17.2263	16.1024	GeneID:51321,Genbank:XM_005257432.4,HGNC:HGNC:28041,MIM:615169	archaelysin family metallopeptidase 2	GO:0006508,GO:0008233,GO:0008237,GO:0008270	proteolysis|peptidase activity|metallopeptidase activity|zinc ion binding
ANAPC1	888.060922208672	936.670822258549	839.451022158795	0.896207079595654	-0.158095971769852	0.420844746476158	1	3.66518	3.11685	3.39549	2.67071	GeneID:64682,Genbank:XM_017004710.2,HGNC:HGNC:19988,MIM:608473	anaphase promoting complex subunit 1	GO:0005654,GO:0005680,GO:0005829,GO:0031145,GO:0042787,GO:0043161,GO:0051301,GO:0051436,GO:0051437,GO:0051439,GO:0070979	nucleoplasm|anaphase-promoting complex|cytosol|anaphase-promoting complex-dependent catabolic process|protein ubiquitination involved in ubiquitin-dependent protein catabolic process|proteasome-mediated ubiquitin-dependent protein catabolic process|cell division|negative regulation of ubiquitin-protein ligase activity involved in mitotic cell cycle|positive regulation of ubiquitin-protein ligase …	hsa04110,hsa04114,hsa04120,hsa04914,hsa05166	Cell cycle|Oocyte meiosis|Ubiquitin mediated proteolysis|Progesterone-mediated oocyte maturation|Human T-cell leukemia virus 1 infection
ANAPC10	242.832502475301	268.073780521511	217.591224429091	0.811684096840014	-0.301009747524853	0.157864630400417	1	1.15325	1.32034	1.10507	1.09983	GeneID:10393,Genbank:XM_011531532.2,HGNC:HGNC:24077,MIM:613745	anaphase promoting complex subunit 10	GO:0005680,GO:0005737,GO:0007049,GO:0031145,GO:0051301,GO:0070979,GO:1904668	anaphase-promoting complex|cytoplasm|cell cycle|anaphase-promoting complex-dependent catabolic process|cell division|protein K11-linked ubiquitination|positive regulation of ubiquitin protein ligase activity	hsa04110,hsa04114,hsa04120,hsa04914,hsa05166	Cell cycle|Oocyte meiosis|Ubiquitin mediated proteolysis|Progesterone-mediated oocyte maturation|Human T-cell leukemia virus 1 infection
ANAPC11	2014.92939013102	1970.39946741829	2059.45931284375	1.04519887814533	0.0637774812678514	0.790770157917134	1	15.7152	18.9857	16.9934	21.773	GeneID:51529,Genbank:NM_001289414.1,HGNC:HGNC:14452,MIM:614534	anaphase promoting complex subunit 11	GO:0000278,GO:0005654,GO:0005680,GO:0005730,GO:0005829,GO:0016567,GO:0031145,GO:0034450,GO:0042787,GO:0043161,GO:0045842,GO:0046872,GO:0051301,GO:0051436,GO:0051437,GO:0051439,GO:0061630,GO:0070979,GO:0097602	mitotic cell cycle|nucleoplasm|anaphase-promoting complex|nucleolus|cytosol|protein ubiquitination|anaphase-promoting complex-dependent catabolic process|ubiquitin-ubiquitin ligase activity|protein ubiquitination involved in ubiquitin-dependent protein catabolic process|proteasome-mediated ubiquitin-dependent protein catabolic process|positive regulation of mitotic metaphase/anaphase transition|m…	hsa04110,hsa04114,hsa04120,hsa04914,hsa05166	Cell cycle|Oocyte meiosis|Ubiquitin mediated proteolysis|Progesterone-mediated oocyte maturation|Human T-cell leukemia virus 1 infection
ANAPC13	595.137118679057	597.068268363189	593.205968994925	0.993531226539887	-0.00936278300751715	0.978807220933421	1	13.3982	12.2207	14.0582	12.4368	GeneID:25847,Genbank:NM_001242374.1,HGNC:HGNC:24540,MIM:614484	anaphase promoting complex subunit 13	GO:0005680,GO:0007049,GO:0051301,GO:0070979	anaphase-promoting complex|cell cycle|cell division|protein K11-linked ubiquitination	hsa04110,hsa04114,hsa04120,hsa04914	Cell cycle|Oocyte meiosis|Ubiquitin mediated proteolysis|Progesterone-mediated oocyte maturation
ANAPC15	710.621798433077	713.742462647763	707.50113421839	0.991255489541397	-0.0126711444493391	0.934580902960653	1	4.46039	4.67475	4.65784	5.33325	GeneID:25906,Genbank:NM_001330321.1,HGNC:HGNC:24531,MIM:614717	anaphase promoting complex subunit 15	GO:0005680,GO:0007049,GO:0051301,GO:0090266	anaphase-promoting complex|cell cycle|cell division|regulation of mitotic cell cycle spindle assembly checkpoint
ANAPC16	2324.51729389678	2257.54272999229	2391.49185780127	1.05933403874461	0.0831575846572379	0.53827185005027	1	24.7454	23.3497	24.3039	26.5949	GeneID:119504,Genbank:NM_001242546.1,HGNC:HGNC:26976,MIM:613427	anaphase promoting complex subunit 16	GO:0000776,GO:0000777,GO:0005654,GO:0005680,GO:0005829,GO:0016567,GO:0031145,GO:0042787,GO:0043161,GO:0051301,GO:0051436,GO:0051437,GO:0051439	kinetochore|condensed chromosome kinetochore|nucleoplasm|anaphase-promoting complex|cytosol|protein ubiquitination|anaphase-promoting complex-dependent catabolic process|protein ubiquitination involved in ubiquitin-dependent protein catabolic process|proteasome-mediated ubiquitin-dependent protein catabolic process|cell division|negative regulation of ubiquitin-protein ligase activity involved in…
ANAPC2	853.924034907238	853.007967697061	854.840102117414	1.00214785147353	0.00309537165884722	0.985947111774801	1	12.3847	13.8867	13.4634	13.9306	GeneID:29882,Genbank:NM_013366.3,HGNC:HGNC:19989,MIM:606946	anaphase promoting complex subunit 2	GO:0005654,GO:0005680,GO:0005829,GO:0031145,GO:0031625,GO:0031915,GO:0042787,GO:0043161,GO:0045773,GO:0050775,GO:0051301,GO:0051436,GO:0051437,GO:0051439,GO:0070979,GO:0090129	nucleoplasm|anaphase-promoting complex|cytosol|anaphase-promoting complex-dependent catabolic process|ubiquitin protein ligase binding|positive regulation of synaptic plasticity|protein ubiquitination involved in ubiquitin-dependent protein catabolic process|proteasome-mediated ubiquitin-dependent protein catabolic process|positive regulation of axon extension|positive regulation of dendrite morp…	hsa04110,hsa04114,hsa04120,hsa04914,hsa05166	Cell cycle|Oocyte meiosis|Ubiquitin mediated proteolysis|Progesterone-mediated oocyte maturation|Human T-cell leukemia virus 1 infection
ANAPC4	228.043769193323	238.967462707287	217.120075679358	0.908575892381257	-0.138321068607189	0.549377706593438	1	2.8224	2.40862	2.56436	2.45288	GeneID:29945,Genbank:NM_001286756.1,HGNC:HGNC:19990,MIM:606947	anaphase promoting complex subunit 4	GO:0005680,GO:0007049,GO:0030071,GO:0031145,GO:0051301,GO:0070979	anaphase-promoting complex|cell cycle|regulation of mitotic metaphase/anaphase transition|anaphase-promoting complex-dependent catabolic process|cell division|protein K11-linked ubiquitination	hsa04110,hsa04114,hsa04120,hsa04914,hsa05166	Cell cycle|Oocyte meiosis|Ubiquitin mediated proteolysis|Progesterone-mediated oocyte maturation|Human T-cell leukemia virus 1 infection
ANAPC5	2627.55115913912	2742.37992365641	2512.72239462182	0.916256122263183	-0.126177161772728	0.355451252073668	1	38.8153	39.0019	36.2427	36.3994	GeneID:51433,Genbank:NM_001137559.1,HGNC:HGNC:15713,MIM:606948	anaphase promoting complex subunit 5	GO:0005634,GO:0005654,GO:0005680,GO:0005829,GO:0019903,GO:0031145,GO:0042787,GO:0043161,GO:0051301,GO:0051436,GO:0051437,GO:0051439,GO:0070979	nucleus|nucleoplasm|anaphase-promoting complex|cytosol|protein phosphatase binding|anaphase-promoting complex-dependent catabolic process|protein ubiquitination involved in ubiquitin-dependent protein catabolic process|proteasome-mediated ubiquitin-dependent protein catabolic process|cell division|negative regulation of ubiquitin-protein ligase activity involved in mitotic cell cycle|positive reg…	hsa04110,hsa04114,hsa04120,hsa04657,hsa04914,hsa05166	Cell cycle|Oocyte meiosis|Ubiquitin mediated proteolysis|IL-17 signaling pathway|Progesterone-mediated oocyte maturation|Human T-cell leukemia virus 1 infection
ANAPC7	1290.57896098263	1261.9869042597	1319.17101770555	1.04531276295564	0.0639346686740453	0.659782517179242	1	8.39318	8.33879	9.01061	8.50615	GeneID:51434,Genbank:NM_016238.2,HGNC:HGNC:17380,MIM:606949	anaphase promoting complex subunit 7	GO:0005634,GO:0005654,GO:0005680,GO:0005829,GO:0019903,GO:0031145,GO:0042787,GO:0043161,GO:0051301,GO:0051436,GO:0051437,GO:0051439,GO:0070979	nucleus|nucleoplasm|anaphase-promoting complex|cytosol|protein phosphatase binding|anaphase-promoting complex-dependent catabolic process|protein ubiquitination involved in ubiquitin-dependent protein catabolic process|proteasome-mediated ubiquitin-dependent protein catabolic process|cell division|negative regulation of ubiquitin-protein ligase activity involved in mitotic cell cycle|positive reg…	hsa04110,hsa04114,hsa04120,hsa04914,hsa05166	Cell cycle|Oocyte meiosis|Ubiquitin mediated proteolysis|Progesterone-mediated oocyte maturation|Human T-cell leukemia virus 1 infection
ANG	16.8414969871706	13.8082431490681	19.874750825273	1.43933957497079	0.525406998841128	0.472029629003913	1	0.948396	0.911981	1.02773	0.788274	GeneID:283,Genbank:NM_001145.4,HGNC:HGNC:483,MIM:105850	angiogenin
ANGEL1	378.149346033076	363.271077014224	393.027615051928	1.08191276410519	0.113584177661399	0.561519373610187	1	3.2155	3.62296	3.81524	3.87299	GeneID:23357,Genbank:XM_017021115.2,HGNC:HGNC:19961	angel homolog 1	GO:0005634,GO:0005783,GO:0005801,GO:0005829,GO:0008190,GO:0019904,GO:0048471	nucleus|endoplasmic reticulum|cis-Golgi network|cytosol|eukaryotic initiation factor 4E binding|protein domain specific binding|perinuclear region of cytoplasm
ANGEL2	437.339820515644	497.143762640281	377.535878391008	0.759409866445778	-0.397049351948364	0.0288512973107832	0.674846840672015	3.90523	3.75175	3.09155	2.73576	GeneID:90806,Genbank:NM_001300758.1,HGNC:HGNC:30534	angel homolog 2	GO:0003730,GO:0005737,GO:0015030,GO:0045930,GO:0070935	mRNA 3'-UTR binding|cytoplasm|Cajal body|negative regulation of mitotic cell cycle|3'-UTR-mediated mRNA stabilization
ANGPT1	52.4595476510759	47.7280140877491	57.1910812144026	1.19827070762373	0.260953871755689	0.495827942386859	1	0.429976	0.279418	0.467548	0.41884	GeneID:284,Genbank:NM_001199859.2,HGNC:HGNC:484,MIM:601667	angiopoietin 1	GO:0001525,GO:0005576,GO:0030154,GO:0030971,GO:0048014	angiogenesis|extracellular region|cell differentiation|receptor tyrosine kinase binding|Tie signaling pathway	hsa04010,hsa04014,hsa04015,hsa04066,hsa04151,hsa05323	MAPK signaling pathway|Ras signaling pathway|Rap1 signaling pathway|HIF-1 signaling pathway|PI3K-Akt signaling pathway|Rheumatoid arthritis
ANGPT2	6.07565770400972	8.27337890348227	3.87793650453717	0.468724634732363	-1.09318747444156	0.396668428373527	1	0.048268	0.0332316	0.0265251	0.00617496	GeneID:285,Genbank:NM_001118888.1,HGNC:HGNC:485,MIM:601922	angiopoietin 2			hsa04010,hsa04014,hsa04015,hsa04066,hsa04151,hsa05167	MAPK signaling pathway|Ras signaling pathway|Rap1 signaling pathway|HIF-1 signaling pathway|PI3K-Akt signaling pathway|Kaposi sarcoma-associated herpesvirus infection
ANGPT4	0.245035700978681	0.490071401957362	0	0	-Inf	0.990702733019119	1	0	0.00811158	0	0	GeneID:51378,Genbank:NM_001322809.1,HGNC:HGNC:487,MIM:603705	angiopoietin 4	GO:0001525,GO:0005576,GO:0005615,GO:0007219,GO:0010595,GO:0016525,GO:0030297,GO:0030971,GO:0043066,GO:0043536,GO:0043537,GO:0045766,GO:0050731,GO:0050900,GO:0071456	angiogenesis|extracellular region|extracellular space|Notch signaling pathway|positive regulation of endothelial cell migration|negative regulation of angiogenesis|transmembrane receptor protein tyrosine kinase activator activity|receptor tyrosine kinase binding|negative regulation of apoptotic process|positive regulation of blood vessel endothelial cell migration|negative regulation of blood ves…	hsa04010,hsa04014,hsa04015,hsa04066,hsa04151	MAPK signaling pathway|Ras signaling pathway|Rap1 signaling pathway|HIF-1 signaling pathway|PI3K-Akt signaling pathway
ANGPTL2	1.75033344708353	1.07619535328461	2.42447154088245	2.25281732864097	1.17173033632162	0.729379640727937	1	0.0094844	0	0.0179421	0.00418328	GeneID:23452,Genbank:NM_012098.2,HGNC:HGNC:490,MIM:605001	angiopoietin like 2	GO:0005102,GO:0005615,GO:0007275,GO:0070062	receptor binding|extracellular space|multicellular organism development|extracellular exosome
ANGPTL4	96.2631876121912	93.6594387019395	98.866936522443	1.05560035264652	0.0780637377409226	0.800279298633387	1	2.3004	1.66611	2.3217	2.12446	GeneID:51129,Genbank:NM_139314.2,HGNC:HGNC:16039,MIM:605910	angiopoietin like 4	GO:0001525,GO:0001666,GO:0004857,GO:0005576,GO:0005578,GO:0005615,GO:0019216,GO:0030154,GO:0042802,GO:0043066,GO:0045766,GO:0051005,GO:0051260,GO:0070328,GO:0072562,GO:2000352	angiogenesis|response to hypoxia|enzyme inhibitor activity|extracellular region|proteinaceous extracellular matrix|extracellular space|regulation of lipid metabolic process|cell differentiation|identical protein binding|negative regulation of apoptotic process|positive regulation of angiogenesis|negative regulation of lipoprotein lipase activity|protein homooligomerization|triglyceride homeostasi…	hsa03320,hsa04979	PPAR signaling pathway|Cholesterol metabolism
ANGPTL6	15.5662385501286	15.6146412777348	15.5178358225225	0.993800340751321	-0.0089720583322464	1	1	0.249462	0.107924	0.402959	0.0718108	GeneID:83854,Genbank:NM_031917.2,HGNC:HGNC:23140,MIM:609336	angiopoietin like 6	GO:0001525,GO:0030141,GO:0030154,GO:0070062	angiogenesis|secretory granule|cell differentiation|extracellular exosome
ANGPTL8	0.514084539299833	1.02816907859967	0	0	-Inf	0.751642012251311	1	0	0	0	0	GeneID:55908,Genbank:NM_018687.6,HGNC:HGNC:24933,MIM:616223	angiopoietin like 8	GO:0005179,GO:0005576,GO:0010954,GO:0019216,GO:0044255,GO:0045444,GO:0048469,GO:0050746,GO:0051004,GO:0070328	hormone activity|extracellular region|positive regulation of protein processing|regulation of lipid metabolic process|cellular lipid metabolic process|fat cell differentiation|cell maturation|regulation of lipoprotein metabolic process|regulation of lipoprotein lipase activity|triglyceride homeostasis	hsa04979	Cholesterol metabolism
ANK1	465.492959017224	430.323598187266	500.662319847183	1.16345541345215	0.218415924087483	0.266367774230914	1	1.06565	1.33542	1.53867	1.18965	GeneID:286,Genbank:NM_001142446.1,HGNC:HGNC:492,MIM:612641	ankyrin 1	GO:0005886,GO:0006779,GO:0006888,GO:0007165,GO:0008093,GO:0014731,GO:0015672,GO:0016020,GO:0016529,GO:0019899,GO:0030507,GO:0030863,GO:0048821,GO:0051117,GO:0055072,GO:0072659	plasma membrane|porphyrin-containing compound biosynthetic process|ER to Golgi vesicle-mediated transport|signal transduction|cytoskeletal adaptor activity|spectrin-associated cytoskeleton|monovalent inorganic cation transport|membrane|sarcoplasmic reticulum|enzyme binding|spectrin binding|cortical cytoskeleton|erythrocyte development|ATPase binding|iron ion homeostasis|protein localization to pl…	hsa05205	Proteoglycans in cancer
ANK2	332.726827802065	322.777447095394	342.676208508736	1.06164854946467	0.0863062521492845	0.714986057178037	1	0.451588	0.365472	0.516579	0.358035	GeneID:287,Genbank:NM_001354269.1,HGNC:HGNC:493,MIM:106410	ankyrin 2	GO:0002027,GO:0005622,GO:0005737,GO:0005739,GO:0005764,GO:0005769,GO:0005856,GO:0005886,GO:0005887,GO:0006874,GO:0006897,GO:0008104,GO:0010628,GO:0010881,GO:0010882,GO:0014069,GO:0014704,GO:0015031,GO:0015459,GO:0016324,GO:0030018,GO:0030315,GO:0030507,GO:0030674,GO:0031430,GO:0031647,GO:0031672,GO:0033292,GO:0034394,GO:0034613,GO:0036309,GO:0036371,GO:0042383,GO:0043034,GO:0043268,GO:0044325,GO:…	regulation of heart rate|intracellular|cytoplasm|mitochondrion|lysosome|early endosome|cytoskeleton|plasma membrane|integral component of plasma membrane|cellular calcium ion homeostasis|endocytosis|protein localization|positive regulation of gene expression|regulation of cardiac muscle contraction by regulation of the release of sequestered calcium ion|regulation of cardiac muscle contraction by…	hsa05205	Proteoglycans in cancer
ANK3	52.748849640808	56.5492993229817	48.9483999586343	0.86558808941319	-0.208247447227655	0.619239251221988	1	0.0830767	0.0721166	0.0694018	0.0662349	GeneID:288,Genbank:NM_001204403.1,HGNC:HGNC:494,MIM:600465	ankyrin 3	GO:0000281,GO:0005200,GO:0005764,GO:0005886,GO:0007009,GO:0007165,GO:0007409,GO:0007411,GO:0007528,GO:0008092,GO:0009986,GO:0010628,GO:0010650,GO:0010765,GO:0010960,GO:0014704,GO:0014731,GO:0016020,GO:0016323,GO:0016328,GO:0016529,GO:0019228,GO:0030018,GO:0030315,GO:0030424,GO:0030425,GO:0030507,GO:0030674,GO:0031594,GO:0033268,GO:0033270,GO:0034112,GO:0042383,GO:0043001,GO:0043034,GO:0043194,GO:…	mitotic cytokinesis|structural constituent of cytoskeleton|lysosome|plasma membrane|plasma membrane organization|signal transduction|axonogenesis|axon guidance|neuromuscular junction development|cytoskeletal protein binding|cell surface|positive regulation of gene expression|positive regulation of cell communication by electrical coupling|positive regulation of sodium ion transport|magnesium ion …	hsa05205	Proteoglycans in cancer
ANKAR	22.0266576073689	18.3629645907392	25.6903506239987	1.39903066833527	0.484427588357025	0.446420990221987	1	0.0334885	0.0716835	0.123202	0.0481225	GeneID:150709,Genbank:XM_011510676.2,HGNC:HGNC:26350,MIM:609803	ankyrin and armadillo repeat containing	GO:0005634,GO:0005737,GO:0016021	nucleus|cytoplasm|integral component of membrane
ANKDD1A	18.7448512528994	21.4954981012231	15.9942044045757	0.744072285706446	-0.426485310698661	0.53272949820392	1	0.23007	0.271776	0.156046	0.130502	GeneID:348094,Genbank:NM_182703.5,HGNC:HGNC:28002	ankyrin repeat and death domain containing 1A	GO:0007165	signal transduction
ANKDD1B	0.754117140908322	0.538097676642304	0.97013660517434	1.80290056487129	0.850319830201774	1	1	0.0156653	0	0.0298302	0	GeneID:728780,Genbank:XM_017009814.1,HGNC:HGNC:32525	ankyrin repeat and death domain containing 1B	GO:0007165	signal transduction
ANKEF1	118.610097622208	117.50924126358	119.710953980837	1.0187365069639	0.0267809511570301	0.938447743490085	1	0.878953	0.917343	0.985344	0.793239	GeneID:63926,Genbank:NM_022096.5,HGNC:HGNC:15803	ankyrin repeat and EF-hand domain containing 1	GO:0005509	calcium ion binding
ANKFN1	6.53290636148923	7.73528122683997	5.33053149613849	0.689119288597103	-0.537174355540729	0.695533923340114	1	0.00167892	0.00481132	0	0.00602101	GeneID:162282,Genbank:XM_017024263.1,HGNC:HGNC:26766	ankyrin repeat and fibronectin type III domain containing 1
ANKFY1	3091.26492857293	3147.98619533514	3034.54366181073	0.963963459022624	-0.0529496356582855	0.707670482235632	1	13.2819	12.7707	14.1137	10.9082	GeneID:51479,Genbank:NM_001330063.1,HGNC:HGNC:20763,MIM:607927	ankyrin repeat and FYVE domain containing 1	GO:0005765,GO:0005768,GO:0005769,GO:0005829,GO:0006897,GO:0010008,GO:0016020,GO:0017137,GO:0032439,GO:0034058,GO:0042147,GO:0043231,GO:0044354,GO:0046872,GO:0048549,GO:0070062,GO:0090160,GO:1901981	lysosomal membrane|endosome|early endosome|cytosol|endocytosis|endosome membrane|membrane|Rab GTPase binding|endosome localization|endosomal vesicle fusion|retrograde transport, endosome to Golgi|intracellular membrane-bounded organelle|macropinosome|metal ion binding|positive regulation of pinocytosis|extracellular exosome|Golgi to lysosome transport|phosphatidylinositol phosphate binding
ANKH	973.65693848804	906.365881578911	1040.94799539717	1.14848541472436	0.199732535219587	0.196742767800612	1	3.80002	4.29287	4.58739	4.7169	GeneID:56172,Genbank:NM_054027.5,HGNC:HGNC:15492,MIM:605145	ANKH inorganic pyrophosphate transport regulator	GO:0001501,GO:0005315,GO:0005886,GO:0005887,GO:0007626,GO:0015114,GO:0016021,GO:0019867,GO:0030500,GO:0030504,GO:0055085	skeletal system development|inorganic phosphate transmembrane transporter activity|plasma membrane|integral component of plasma membrane|locomotory behavior|phosphate ion transmembrane transporter activity|integral component of membrane|outer membrane|regulation of bone mineralization|inorganic diphosphate transmembrane transporter activity|transmembrane transport
ANKHD1	22.7210023307451	16.8447241101821	28.5972805513081	1.69769955056859	0.763581161330369	0.209699617913013	1	2.49967	2.02769	2.75837	2.73309	GeneID:54882,Genbank:NM_017747.2,HGNC:HGNC:24714,MIM:610500	ankyrin repeat and KH domain containing 1	GO:0003723,GO:0005737,GO:0045087	RNA binding|cytoplasm|innate immune response
ANKIB1	932.966129862504	965.785931727027	900.146327997982	0.932035038435829	-0.101543903068506	0.794139331634221	1	5.77696	4.86043	6.50916	3.81445	GeneID:54467,Genbank:XM_005250458.4,HGNC:HGNC:22215	ankyrin repeat and IBR domain containing 1	GO:0000151,GO:0000209,GO:0005737,GO:0031624,GO:0032436,GO:0042787,GO:0046872,GO:0061630	ubiquitin ligase complex|protein polyubiquitination|cytoplasm|ubiquitin conjugating enzyme binding|positive regulation of proteasomal ubiquitin-dependent protein catabolic process|protein ubiquitination involved in ubiquitin-dependent protein catabolic process|metal ion binding|ubiquitin protein ligase activity
ANKK1	1.6989356506601	0.490071401957362	2.90779989936283	5.93342090101356	2.5688641273566	0.446225520480844	1	0	0.00564221	0.00587912	0.0109654	GeneID:255239,Genbank:XM_011542736.2,HGNC:HGNC:21027,MIM:608774	ankyrin repeat and kinase domain containing 1	GO:0004674,GO:0005524	protein serine/threonine kinase activity|ATP binding
ANKLE1	16.7962988817223	14.6923334036129	18.9002643598317	1.28640317644739	0.363342874004504	0.648100439636452	1	0.0998966	0.199603	0.186081	0.198267	GeneID:126549,Genbank:NM_152363.5,HGNC:HGNC:26812	ankyrin repeat and LEM domain containing 1	GO:0004519,GO:0005639,GO:0005737,GO:0006281,GO:0006611,GO:0006998,GO:0031490,GO:0070197,GO:0090305,GO:2001022	endonuclease activity|integral component of nuclear inner membrane|cytoplasm|DNA repair|protein export from nucleus|nuclear envelope organization|chromatin DNA binding|meiotic attachment of telomere to nuclear envelope|nucleic acid phosphodiester bond hydrolysis|positive regulation of response to DNA damage stimulus
ANKLE2	2483.83371745496	2675.3666371038	2292.30079780612	0.856817441772257	-0.222940246332548	0.104103319377395	1	16.6647	17.5539	15.0516	14.1601	GeneID:23141,Genbank:NM_015114.2,HGNC:HGNC:29101,MIM:616062	ankyrin repeat and LEM domain containing 2	GO:0005789,GO:0007084,GO:0007417,GO:0016020,GO:0019888,GO:0030176,GO:0035307,GO:0042326,GO:0043066,GO:0050790,GO:0051301,GO:0051721	endoplasmic reticulum membrane|mitotic nuclear envelope reassembly|central nervous system development|membrane|protein phosphatase regulator activity|integral component of endoplasmic reticulum membrane|positive regulation of protein dephosphorylation|negative regulation of phosphorylation|negative regulation of apoptotic process|regulation of catalytic activity|cell division|protein phosphatase …
ANKMY1	207.53760775932	209.122150463428	205.953065055213	0.984845768842792	-0.0220302849860128	0.929717247448654	1	0.64839	0.792968	0.720163	0.76682	GeneID:51281,Genbank:XM_024452954.1,HGNC:HGNC:20987	ankyrin repeat and MYND domain containing 1	GO:0046872	metal ion binding
ANKMY2	502.735227590583	529.065030351556	476.405424829611	0.900466667609928	-0.151255221714043	0.398006043629639	1	7.18866	6.54226	6.46035	5.67912	GeneID:57037,Genbank:NM_020319.2,HGNC:HGNC:25370	ankyrin repeat and MYND domain containing 2	GO:0005929,GO:0008589,GO:0019899,GO:0046872	cilium|regulation of smoothened signaling pathway|enzyme binding|metal ion binding
ANKRA2	341.223945489126	332.550466170073	349.89742480818	1.05216338692256	0.0733587532994987	0.706680897591389	1	4.89112	5.40156	5.25881	4.85498	GeneID:57763,Genbank:NM_023039.4,HGNC:HGNC:13208,MIM:605787	ankyrin repeat family A member 2	GO:0003712,GO:0005634,GO:0005829,GO:0005856,GO:0006357,GO:0016020,GO:0019901,GO:0031625,GO:0042826,GO:0043234,GO:0043254,GO:0050750	transcription cofactor activity|nucleus|cytosol|cytoskeleton|regulation of transcription from RNA polymerase II promoter|membrane|protein kinase binding|ubiquitin protein ligase binding|histone deacetylase binding|protein complex|regulation of protein complex assembly|low-density lipoprotein particle receptor binding
ANKRD1	2522.23902380488	2540.4999320153	2503.97811559445	0.985624161622444	-0.0208904721483559	0.901364180553411	1	41.1983	38.4766	38.7674	40.6699	GeneID:27063,Genbank:NM_014391.2,HGNC:HGNC:15819,MIM:609599	ankyrin repeat domain 1	GO:0000122,GO:0001085,GO:0001105,GO:0001650,GO:0002039,GO:0003677,GO:0003714,GO:0005634,GO:0005654,GO:0005667,GO:0005737,GO:0005829,GO:0010976,GO:0019216,GO:0031432,GO:0031674,GO:0035690,GO:0035914,GO:0035994,GO:0042826,GO:0043065,GO:0043517,GO:0045214,GO:0045445,GO:0050714,GO:0055008,GO:0061629,GO:0070412,GO:0071222,GO:0071260,GO:0071347,GO:0071356,GO:0071407,GO:0071456,GO:0071560,GO:2000279	negative regulation of transcription from RNA polymerase II promoter|RNA polymerase II transcription factor binding|RNA polymerase II transcription coactivator activity|fibrillar center|p53 binding|DNA binding|transcription corepressor activity|nucleus|nucleoplasm|transcription factor complex|cytoplasm|cytosol|positive regulation of neuron projection development|regulation of lipid metabolic proc…
ANKRD10	1054.35990195049	1115.66829448426	993.051509416729	0.890095662237839	-0.167967698112218	0.285666573775926	1	3.46888	3.01501	3.20632	2.67457	GeneID:55608,Genbank:NM_017664.3,HGNC:HGNC:20265	ankyrin repeat domain 10	GO:0060828	regulation of canonical Wnt signaling pathway
ANKRD11	3484.0112937651	3480.52990385267	3487.49268367753	1.00200049418255	0.00288322006460284	0.994502651714059	1	7.5364	7.8027	8.35477	7.27962	GeneID:29123,Genbank:XM_017023182.2,HGNC:HGNC:21316,MIM:611192	ankyrin repeat domain 11	GO:0001701,GO:0001894,GO:0005634,GO:0005654,GO:0005829,GO:0005886,GO:0035264,GO:0042475,GO:0048705,GO:0060325,GO:0060348	in utero embryonic development|tissue homeostasis|nucleus|nucleoplasm|cytosol|plasma membrane|multicellular organism growth|odontogenesis of dentin-containing tooth|skeletal system morphogenesis|face morphogenesis|bone development
ANKRD12	40.6818631401649	41.616834545944	39.7468917343858	0.955067634721382	-0.0663251912446998	0.914371026447059	1	0.11091	0.0981243	0.127569	0.0815632	GeneID:23253,Genbank:NM_015208.4,HGNC:HGNC:29135,MIM:610616	ankyrin repeat domain 12	GO:0005654,GO:0005829	nucleoplasm|cytosol
ANKRD13A	1669.38341201414	1666.84538985455	1671.92143417373	1.00304530003207	0.00438676313436278	0.968858761099744	1	14.2032	13.8957	14.4042	14.6216	GeneID:88455,Genbank:XM_005253984.1,HGNC:HGNC:21268,MIM:615123	ankyrin repeat domain 13A	GO:0005737,GO:0005770,GO:0005886	cytoplasm|late endosome|plasma membrane
ANKRD13B	368.092087156115	329.081748736794	407.102425575437	1.23708600412551	0.306945802183512	0.105109186525516	1	2.66657	2.5902	3.45921	3.02178	GeneID:124930,Genbank:XM_017024174.2,HGNC:HGNC:26363,MIM:615124	ankyrin repeat domain 13B	GO:0005737,GO:0005769,GO:0005770,GO:0005886,GO:0043231	cytoplasm|early endosome|late endosome|plasma membrane|intracellular membrane-bounded organelle
ANKRD13C	565.272228113286	608.080161924567	522.464294302004	0.859202991672035	-0.218929078213368	0.206153526011326	1	3.9158	3.70609	3.73038	2.95973	GeneID:81573,Genbank:NM_030816.4,HGNC:HGNC:25374,MIM:615125	ankyrin repeat domain 13C	GO:0005102,GO:0005783,GO:0005789,GO:0006621,GO:0010869,GO:0048471,GO:2000209	receptor binding|endoplasmic reticulum|endoplasmic reticulum membrane|protein retention in ER lumen|regulation of receptor biosynthetic process|perinuclear region of cytoplasm|regulation of anoikis
ANKRD13D	501.273351987539	496.616490619602	505.930213355477	1.0187543565544	0.0268062288318044	0.910170429703404	1	4.68374	5.03021	4.84344	5.1139	GeneID:338692,Genbank:NM_001347901.1,HGNC:HGNC:27880,MIM:615126	ankyrin repeat domain 13D	GO:0005737,GO:0005770,GO:0005886	cytoplasm|late endosome|plasma membrane
ANKRD16	108.330424461423	111.494114271144	105.166734651702	0.943249205029296	-0.0842891157552643	0.772028405971202	1	1.27348	1.34605	1.47154	1.35638	GeneID:54522,Genbank:NM_019046.2,HGNC:HGNC:23471	ankyrin repeat domain 16
ANKRD17	2193.99149024926	2241.29190448683	2146.69107601168	0.957791830557291	-0.0622159646639883	0.796697098577223	1	5.97489	5.25612	6.36608	4.52402	GeneID:26057,Genbank:NM_198889.2,HGNC:HGNC:23575,MIM:615929	ankyrin repeat domain 17	GO:0000785,GO:0001955,GO:0003682,GO:0003723,GO:0005634,GO:0005737,GO:0006275,GO:0016020,GO:0016032,GO:0031965,GO:0042742,GO:0043123,GO:0045087,GO:0045787,GO:0051151,GO:1900087,GO:1900245,GO:1900246	chromatin|blood vessel maturation|chromatin binding|RNA binding|nucleus|cytoplasm|regulation of DNA replication|membrane|viral process|nuclear membrane|defense response to bacterium|positive regulation of I-kappaB kinase/NF-kappaB signaling|innate immune response|positive regulation of cell cycle|negative regulation of smooth muscle cell differentiation|positive regulation of G1/S transition of m…
ANKRD18B	2.49044364938977	3.52655236307142	1.45433493570811	0.412395673161499	-1.27789889879918	0.588158621281267	1	0	0.0256622	0.0169586	0	GeneID:441459,Genbank:NM_001353432.1,HGNC:HGNC:23644	ankyrin repeat domain 18B
ANKRD2	6.64199710559158	5.04479284362845	8.23920136755471	1.63320905792213	0.707709474012401	0.590635096338978	1	0.0956536	0.195972	0.178452	0.16548	GeneID:26287,Genbank:NM_001346793.1,HGNC:HGNC:495,MIM:610734	ankyrin repeat domain 2	GO:0000122,GO:0000791,GO:0001817,GO:0003682,GO:0003712,GO:0005634,GO:0005829,GO:0006936,GO:0007517,GO:0008307,GO:0010832,GO:0016605,GO:0031432,GO:0031674,GO:0035914,GO:0043231,GO:0043422,GO:0043619,GO:0045662,GO:0061629,GO:1902253,GO:2000291	negative regulation of transcription from RNA polymerase II promoter|euchromatin|regulation of cytokine production|chromatin binding|transcription cofactor activity|nucleus|cytosol|muscle contraction|muscle organ development|structural constituent of muscle|negative regulation of myotube differentiation|PML body|titin binding|I band|skeletal muscle cell differentiation|intracellular membrane-boun…
ANKRD20A1	0.269048838321152	0.538097676642304	0	0	-Inf	0.990703195066487	1	0.0100545	0	0	0	GeneID:84210,Genbank:NM_032250.3,HGNC:HGNC:23665	ankyrin repeat domain 20 family member A1	GO:0005886	plasma membrane
ANKRD20A2	0.48506830258717	0	0.97013660517434	Inf	Inf	0.786255250703003	1	0	0	0.0161174	0.00745644	GeneID:441430,Genbank:XM_011517877.3,HGNC:HGNC:31979	ankyrin repeat domain 20 family member A2
ANKRD20A3	0.487134866245567	0.490071401957362	0.484198330533773	0.988015886256305	-0.0173938558720137	1	1	0	0	0	0	GeneID:441425,Genbank:XM_011543860.3,HGNC:HGNC:31981	ankyrin repeat domain 20 family member A3
ANKRD23	34.4143933413282	29.5669632508577	39.2618234317987	1.32789502590056	0.409141101806346	0.390420804622156	1	0.537792	0.309805	0.569018	0.467374	GeneID:200539,Genbank:NM_144994.7,HGNC:HGNC:24470,MIM:610736	ankyrin repeat domain 23	GO:0005654,GO:0005829,GO:0009612,GO:0014704,GO:0015629,GO:0030016,GO:0031432	nucleoplasm|cytosol|response to mechanical stimulus|intercalated disc|actin cytoskeleton|myofibril|titin binding
ANKRD24	7.36516383358393	8.9173377846024	5.81298988256547	0.651875035237846	-0.617332669268437	0.709294925281149	1	0	0.057078	0.00759093	0.0425476	GeneID:170961,Genbank:XM_011527756.2,HGNC:HGNC:29424	ankyrin repeat domain 24
ANKRD26	28.346058960472	31.9692939859595	24.7228239349845	0.773330307070354	-0.370843341036156	0.510835524872402	1	0.0278534	0.0235985	0.0269344	0.0156409	GeneID:22852,Genbank:XM_017015929.1,HGNC:HGNC:29186,MIM:610855	ankyrin repeat domain 26	GO:0005813,GO:0045599	centrosome|negative regulation of fat cell differentiation
ANKRD27	920.101515281033	904.309543421712	935.893487140355	1.03492603163197	0.0495276589215349	0.76093160845429	1	5.90953	6.56293	7.49599	5.79761	GeneID:84079,Genbank:NM_032139.2,HGNC:HGNC:25310	ankyrin repeat domain 27	GO:0000149,GO:0005085,GO:0005096,GO:0005764,GO:0005769,GO:0005770,GO:0005829,GO:0005886,GO:0015031,GO:0016020,GO:0017112,GO:0017137,GO:0030133,GO:0030659,GO:0035544,GO:0035646,GO:0042470,GO:0043005,GO:0045022,GO:0048812,GO:0050775,GO:0097422,GO:1990126	SNARE binding|guanyl-nucleotide exchange factor activity|GTPase activator activity|lysosome|early endosome|late endosome|cytosol|plasma membrane|protein transport|membrane|Rab guanyl-nucleotide exchange factor activity|Rab GTPase binding|transport vesicle|cytoplasmic vesicle membrane|negative regulation of SNARE complex assembly|endosome to melanosome transport|melanosome|neuron projection|early …
ANKRD28	869.388709482874	951.603287035587	787.174131930162	0.827208294311749	-0.273677443443368	0.347381190778721	1	3.78289	3.24496	3.62778	2.25197	GeneID:23243,Genbank:XM_024453418.1,HGNC:HGNC:29024,MIM:611122	ankyrin repeat domain 28	GO:0000139,GO:0005654,GO:0005829,GO:0048208	Golgi membrane|nucleoplasm|cytosol|COPII vesicle coating
ANKRD29	27.7064577428681	24.8779716402397	30.5349438454966	1.22738880351913	0.295592328101581	0.624351611875691	1	0.113818	0.196431	0.232058	0.177945	GeneID:147463,Genbank:XM_017025561.1,HGNC:HGNC:27110	ankyrin repeat domain 29
ANKRD31	1.80249284908527	2.15239070656922	1.45259499160132	0.674875145654512	-0.56730747184403	0.971482606599152	1	0.0197657	0	0	0.00890153	GeneID:256006,Genbank:XM_011543301.3,HGNC:HGNC:26853	ankyrin repeat domain 31
ANKRD33B	283.587682027854	325.315065000298	241.860299055411	0.743464797903501	-0.427663660736572	0.0345517452486532	0.730000079237491	1.48039	1.5482	1.31378	0.941199	GeneID:651746,Genbank:NM_001164440.1,HGNC:HGNC:35240	ankyrin repeat domain 33B
ANKRD34A	58.9841820297826	69.9831409296781	47.9852231298872	0.685668326577463	-0.54441721428343	0.235221037302639	1	0.571707	0.862934	0.672763	0.416078	GeneID:284615,Genbank:NM_001039888.3,HGNC:HGNC:27639	ankyrin repeat domain 34A
ANKRD36	13.4561334342758	15.2784573549402	11.6338095136115	0.761451843163329	-0.393175296292121	0.634675777994394	1	0.0343726	0.0334786	0.02667	0.0185841	GeneID:375248,Genbank:NM_001354587.1,HGNC:HGNC:24079	ankyrin repeat domain 36
ANKRD36B	16.2396165584755	16.0086601303222	16.4705729866289	1.02885393609123	0.0410381808380732	0.992552047352526	1	0.0455804	0.0481289	0.0331523	0.0615591	GeneID:57730,Genbank:XM_006712661.2,HGNC:HGNC:29333	ankyrin repeat domain 36B
ANKRD36C	15.9152535293644	12.9241528945232	18.9063541642055	1.46286989317631	0.548801462698378	0.452339627853364	1	0.0428393	0.0243813	0.0554594	0.0386398	GeneID:400986,Genbank:NM_001310154.1,HGNC:HGNC:32946	ankyrin repeat domain 36C	GO:0008200	ion channel inhibitor activity
ANKRD37	58.5394579636627	56.9913444502541	60.0875714770713	1.05432802220554	0.0763237876440877	0.858655015382363	1	1.47473	1.98017	1.69322	2.42613	GeneID:353322,Genbank:NM_181726.3,HGNC:HGNC:29593	ankyrin repeat domain 37	GO:0005634,GO:0005739,GO:0005829	nucleus|mitochondrion|cytosol
ANKRD39	254.690676950362	253.016854230635	256.364499670089	1.01323091874505	0.0189630066790105	0.969551725531067	1	11.0166	13.4516	12.9343	12.9263	GeneID:51239,Genbank:NM_016466.5,HGNC:HGNC:28640	ankyrin repeat domain 39
ANKRD40	1998.07227872823	2075.45094187567	1920.69361558078	0.925434360710532	-0.111797428763073	0.437569744104952	1	19.0767	17.9912	19.1541	15.7772	GeneID:91369,Genbank:NM_052855.3,HGNC:HGNC:28233	ankyrin repeat domain 40
ANKRD42	174.487784152336	181.303750411444	167.671817893229	0.924811635240423	-0.112768546099308	0.651964587039211	1	1.18652	1.16348	1.06883	1.1233	GeneID:338699,Genbank:NM_001300972.1,HGNC:HGNC:26752	ankyrin repeat domain 42	GO:0005634,GO:0051059,GO:0051091,GO:0051092,GO:1900017	nucleus|NF-kappaB binding|positive regulation of DNA binding transcription factor activity|positive regulation of NF-kappaB transcription factor activity|positive regulation of cytokine production involved in inflammatory response
ANKRD44	112.486864847271	120.285973541053	104.687756153489	0.870323887911665	-0.200375700217407	0.508627783201159	1	0.391742	0.303076	0.358617	0.308102	GeneID:91526,Genbank:XM_005246948.2,HGNC:HGNC:25259	ankyrin repeat domain 44
ANKRD45	19.5413623509992	25.5121218662519	13.5706028357466	0.531927642353345	-0.910698084344578	0.156759124388378	1	0.0910728	0.141836	0.080902	0.0522793	GeneID:339416,Genbank:NM_198493.2,HGNC:HGNC:24786	ankyrin repeat domain 45
ANKRD46	147.08651277231	178.833776091441	115.339249453179	0.64495226782106	-0.632735702608866	0.0323255626835249	0.712140594139387	2.02585	1.60349	1.14452	1.11346	GeneID:157567,Genbank:NM_001270379.1,HGNC:HGNC:27229	ankyrin repeat domain 46	GO:0016021	integral component of membrane
ANKRD49	126.708678447991	142.925310580462	110.49204631552	0.773075432663255	-0.37131890322149	0.168484044158554	1	2.35442	2.70017	2.02027	2.11011	GeneID:54851,Genbank:NM_017704.2,HGNC:HGNC:25970	ankyrin repeat domain 49	GO:0005634,GO:0007283,GO:0030154,GO:0045893	nucleus|spermatogenesis|cell differentiation|positive regulation of transcription, DNA-templated
ANKRD50	488.771164848842	512.229097895627	465.313231802057	0.908408432308293	-0.138586996952541	0.675128039937478	1	2.44039	1.9334	2.40321	1.59978	GeneID:57182,Genbank:NM_020337.2,HGNC:HGNC:29223	ankyrin repeat domain 50	GO:0005768,GO:0015031,GO:1990126	endosome|protein transport|retrograde transport, endosome to plasma membrane
ANKRD52	3911.73755735004	3224.1610190492	4599.31409565089	1.42651501227046	0.512494929544363	0.0559033087464924	0.857612445291018	13.8925	14.6796	24.628	16.9838	GeneID:283373,Genbank:NM_173595.3,HGNC:HGNC:26614	ankyrin repeat domain 52
ANKRD53	41.3037349856133	41.9148008491616	40.692669122065	0.970842478018812	-0.042690861669855	0.963633665719709	1	0.246346	0.254688	0.1241	0.331275	GeneID:79998,Genbank:XM_005264569.5,HGNC:HGNC:25691,MIM:617009	ankyrin repeat domain 53	GO:0000922,GO:0005737,GO:0005819,GO:0007080,GO:0031116,GO:0051301,GO:0060236,GO:1902412	spindle pole|cytoplasm|spindle|mitotic metaphase plate congression|positive regulation of microtubule polymerization|cell division|regulation of mitotic spindle organization|regulation of mitotic cytokinesis
ANKRD54	650.744409667918	591.996083555946	709.492735779889	1.19847538773935	0.261200281660402	0.119986638113338	1	5.53347	6.19079	7.18951	6.90607	GeneID:129138,Genbank:XM_011529877.2,HGNC:HGNC:25185,MIM:613383	ankyrin repeat domain 54	GO:0005634,GO:0005737,GO:0006913,GO:0019887,GO:0030496,GO:0032403,GO:0045648,GO:1902531	nucleus|cytoplasm|nucleocytoplasmic transport|protein kinase regulator activity|midbody|protein complex binding|positive regulation of erythrocyte differentiation|regulation of intracellular signal transduction
ANKRD55	0.242099165266886	0	0.484198330533773	Inf	Inf	1	1	0	0	0	0.00785092	GeneID:79722,Genbank:NM_024669.2,HGNC:HGNC:25681,MIM:615189	ankyrin repeat domain 55
ANKRD6	204.624222960784	196.486155217014	212.762290704554	1.08283604241512	0.114814813858863	0.61888070007219	1	0.730502	0.788501	0.9555	0.814497	GeneID:22881,Genbank:NM_001242809.1,HGNC:HGNC:17280,MIM:610583	ankyrin repeat domain 6	GO:0005634,GO:0005737,GO:0043231,GO:0046330,GO:0090090,GO:2000096	nucleus|cytoplasm|intracellular membrane-bounded organelle|positive regulation of JNK cascade|negative regulation of canonical Wnt signaling pathway|positive regulation of Wnt signaling pathway, planar cell polarity pathway
ANKRD61	6.53584289720102	8.22535262879733	4.84633316560471	0.589194577340974	-0.763183942312795	0.546553233307105	1	0.207833	0.188065	0.121784	0.090964	GeneID:100310846,Genbank:NM_001271700.1,HGNC:HGNC:22467	ankyrin repeat domain 61
ANKRD63	5.51441686207834	7.14915727551272	3.87967644864396	0.54267605245343	-0.881836848946994	0.521175668072941	1	0.0917479	0.093656	0.0993427	0.013303	GeneID:100131244,Genbank:NM_001190479.2,HGNC:HGNC:40027	ankyrin repeat domain 63
ANKRD65	2.99484860950082	3.084507235799	2.90518998320264	0.941865186596032	-0.0864075197076172	1	1	0.031198	0.0406272	0	0.0813364	GeneID:441869,Genbank:XM_017001324.2,HGNC:HGNC:42950	ankyrin repeat domain 65
ANKRD7	0.242534151293585	0	0.48506830258717	Inf	Inf	1	1	0	0	0.0322013	0	GeneID:56311,Genbank:NM_019644.3,HGNC:HGNC:18588,MIM:610731	ankyrin repeat domain 7	GO:0008584	male gonad development
ANKRD9	891.90543618773	808.248790985525	975.562081389935	1.20700716446529	0.271434239562582	0.0888715416259404	0.975576840768376	6.74833	7.961	9.23092	8.85676	GeneID:122416,Genbank:NM_001348652.1,HGNC:HGNC:20096	ankyrin repeat domain 9	GO:0005829,GO:0043687	cytosol|post-translational protein modification
ANKS1A	1088.3155110875	1044.95698478091	1131.67403739409	1.08298624142061	0.115014914635675	0.446834120063952	1	2.81022	2.70115	3.25294	2.77831	GeneID:23294,Genbank:NM_015245.2,HGNC:HGNC:20961,MIM:608994	ankyrin repeat and sterile alpha motif domain containing 1A	GO:0005654,GO:0005829,GO:0006929,GO:0016322,GO:0043005,GO:0046875,GO:0048013,GO:1901187	nucleoplasm|cytosol|substrate-dependent cell migration|neuron remodeling|neuron projection|ephrin receptor binding|ephrin receptor signaling pathway|regulation of ephrin receptor signaling pathway
ANKS1B	51.1762748281157	52.436623008583	49.9159266476485	0.951928705238666	-0.0710745680455795	0.890340282916407	1	0.106243	0.0919054	0.0691596	0.088708	GeneID:56899,Genbank:XM_006719507.4,HGNC:HGNC:24600,MIM:607815	ankyrin repeat and sterile alpha motif domain containing 1B	GO:0005634,GO:0005829,GO:0005886,GO:0014069,GO:0030054,GO:0043197,GO:0043231,GO:0045211,GO:0046875,GO:0097120,GO:1900383	nucleus|cytosol|plasma membrane|postsynaptic density|cell junction|dendritic spine|intracellular membrane-bounded organelle|postsynaptic membrane|ephrin receptor binding|receptor localization to synapse|regulation of synaptic plasticity by receptor localization to synapse
ANKS3	292.394034589859	308.095939347744	276.692129831973	0.898071329397413	-0.155098059184718	0.480198203961536	1	2.97938	3.30456	2.73163	3.23411	GeneID:124401,Genbank:NM_001324129.1,HGNC:HGNC:29422,MIM:617310	ankyrin repeat and sterile alpha motif domain containing 3
ANKS6	624.726593745722	635.899578977406	613.553608514037	0.964859277782031	-0.0516095504861282	0.747160782835897	1	2.18452	2.35111	2.43242	2.169	GeneID:203286,Genbank:NM_173551.4,HGNC:HGNC:26724,MIM:615370	ankyrin repeat and sterile alpha motif domain containing 6	GO:0005737,GO:0005929	cytoplasm|cilium
ANKUB1	70.2926814450096	58.2116186275935	82.3737442624258	1.41507393548715	0.500877433674846	0.145204154148771	1	0.556315	0.570237	0.624422	0.972271	GeneID:389161,Genbank:XM_011512798.1,HGNC:HGNC:29642	ankyrin repeat and ubiquitin domain containing 1
ANKZF1	451.132872159748	452.059227661913	450.206516657583	0.995901618878764	-0.00592486360408234	0.952775379572245	1	4.78927	5.3048	5.05381	4.74611	GeneID:55139,Genbank:NM_018089.2,HGNC:HGNC:25527,MIM:617541	ankyrin repeat and zinc finger domain containing 1	GO:0003676,GO:0005737,GO:0016020,GO:0030433,GO:0036266,GO:0046872,GO:0070301,GO:0071630,GO:0072671	nucleic acid binding|cytoplasm|membrane|ubiquitin-dependent ERAD pathway|Cdc48p-Npl4p-Vms1p AAA ATPase complex|metal ion binding|cellular response to hydrogen peroxide|nuclear protein quality control by the ubiquitin-proteasome system|mitochondria-associated ubiquitin-dependent protein catabolic process
ANLN	2839.21643296783	3031.42360290673	2647.00926302893	0.873190160718811	-0.19563222104303	0.518408780831432	1	23.2968	19.897	23.3219	15.0786	GeneID:54443,Genbank:NM_018685.4,HGNC:HGNC:14082,MIM:616027	anillin actin binding protein
ANO1	12.2358496622775	14.2983145510254	10.1733847735296	0.711509369669028	-0.491045339560711	0.571954608149294	1	0.0760041	0.0887597	0.0357499	0.0732858	GeneID:55107,Genbank:NM_018043.5,HGNC:HGNC:21625,MIM:610108	anoctamin 1	GO:0005227,GO:0005229,GO:0005247,GO:0005254,GO:0005737,GO:0005886,GO:0006812,GO:0006821,GO:0007200,GO:0007275,GO:0015111,GO:0015705,GO:0016324,GO:0034220,GO:0034605,GO:0034707,GO:0035774,GO:0046983,GO:0050965,GO:0070062,GO:1902476	calcium activated cation channel activity|intracellular calcium activated chloride channel activity|voltage-gated chloride channel activity|chloride channel activity|cytoplasm|plasma membrane|cation transport|chloride transport|phospholipase C-activating G-protein coupled receptor signaling pathway|multicellular organism development|iodide transmembrane transporter activity|iodide transport|apica…
ANO10	1506.30726109052	1466.66121148679	1545.95331069425	1.05406299599829	0.075961092115959	0.610343469768097	1	10.4925	11.472	12.0444	11.4494	GeneID:55129,Genbank:NM_001346469.1,HGNC:HGNC:25519,MIM:613726	anoctamin 10	GO:0005227,GO:0005229,GO:0005622,GO:0005886,GO:0006812,GO:0006821,GO:0016020,GO:0016021,GO:0034220	calcium activated cation channel activity|intracellular calcium activated chloride channel activity|intracellular|plasma membrane|cation transport|chloride transport|membrane|integral component of membrane|ion transmembrane transport
ANO2	0.242534151293585	0	0.48506830258717	Inf	Inf	1	1	0	0	0.00376731	0	GeneID:57101,Genbank:XM_011520975.2,HGNC:HGNC:1183,MIM:610109	anoctamin 2	GO:0005229,GO:0005654,GO:0005886,GO:0034220,GO:0034707,GO:0042803,GO:0046982,GO:0097730	intracellular calcium activated chloride channel activity|nucleoplasm|plasma membrane|ion transmembrane transport|chloride channel complex|protein homodimerization activity|protein heterodimerization activity|non-motile cilium	hsa04740	Olfactory transduction
ANO3	0.242534151293585	0	0.48506830258717	Inf	Inf	1	1	0	0	0.00377245	0	GeneID:63982,Genbank:NM_001313726.1,HGNC:HGNC:14004,MIM:610110	anoctamin 3	GO:0005229,GO:0005886,GO:0016021,GO:0016048,GO:0017128,GO:0034220,GO:0046983,GO:0050982,GO:0061590,GO:0061591	intracellular calcium activated chloride channel activity|plasma membrane|integral component of membrane|detection of temperature stimulus|phospholipid scramblase activity|ion transmembrane transport|protein dimerization activity|detection of mechanical stimulus|calcium activated phosphatidylcholine scrambling|calcium activated galactosylceramide scrambling
ANO4	0.242534151293585	0	0.48506830258717	Inf	Inf	1	1	0	0	0	0	GeneID:121601,Genbank:XM_011537912.2,HGNC:HGNC:23837,MIM:610111	anoctamin 4	GO:0005229,GO:0005622,GO:0005886,GO:0006821,GO:0016021,GO:0017128,GO:0034220,GO:0046983,GO:0061589,GO:0061590,GO:0061591	intracellular calcium activated chloride channel activity|intracellular|plasma membrane|chloride transport|integral component of membrane|phospholipid scramblase activity|ion transmembrane transport|protein dimerization activity|calcium activated phosphatidylserine scrambling|calcium activated phosphatidylcholine scrambling|calcium activated galactosylceramide scrambling
ANO6	1583.2608728905	1570.86005565666	1595.66169012434	1.01578857033023	0.0226001459302497	0.92502768575097	1	8.59076	8.49926	10.5689	6.97914	GeneID:196527,Genbank:NM_001142679.1,HGNC:HGNC:25240,MIM:608663	anoctamin 6	GO:0002407,GO:0002543,GO:0005227,GO:0005229,GO:0005244,GO:0005247,GO:0005622,GO:0005829,GO:0005886,GO:0006812,GO:0006821,GO:0007596,GO:0009986,GO:0016020,GO:0017121,GO:0017128,GO:0030501,GO:0032060,GO:0034220,GO:0034707,GO:0034767,GO:0035579,GO:0035590,GO:0035630,GO:0035725,GO:0042803,GO:0043065,GO:0043312,GO:0045794,GO:0046931,GO:0060100,GO:0061589,GO:0061590,GO:0061591,GO:0070062,GO:0070588,GO:…	dendritic cell chemotaxis|activation of blood coagulation via clotting cascade|calcium activated cation channel activity|intracellular calcium activated chloride channel activity|voltage-gated ion channel activity|voltage-gated chloride channel activity|intracellular|cytosol|plasma membrane|cation transport|chloride transport|blood coagulation|cell surface|membrane|phospholipid scrambling|phospho…
ANO7	146.545653262786	155.455444622397	137.635861903174	0.885371768338463	-0.175644723628519	0.498995532037199	1	0.264532	0.329003	0.322613	0.366186	GeneID:50636,Genbank:NM_001001891.3,HGNC:HGNC:31677,MIM:605096	anoctamin 7	GO:0005229,GO:0005622,GO:0005634,GO:0005783,GO:0005829,GO:0005886,GO:0006821,GO:0016021,GO:0017128,GO:0030054,GO:0034220,GO:0046983,GO:0061589,GO:0061590,GO:0061591	intracellular calcium activated chloride channel activity|intracellular|nucleus|endoplasmic reticulum|cytosol|plasma membrane|chloride transport|integral component of membrane|phospholipid scramblase activity|cell junction|ion transmembrane transport|protein dimerization activity|calcium activated phosphatidylserine scrambling|calcium activated phosphatidylcholine scrambling|calcium activated gal…
ANO8	1071.33468803946	1032.88953017732	1109.77984590161	1.07444195480527	0.103587545328231	0.517426485700172	1	8.73625	9.64943	10.4769	10.1867	GeneID:57719,Genbank:XM_017027048.1,HGNC:HGNC:29329,MIM:610216	anoctamin 8	GO:0005229,GO:0005788,GO:0005886,GO:0006821,GO:0016021,GO:0034220,GO:0043687,GO:0044267	intracellular calcium activated chloride channel activity|endoplasmic reticulum lumen|plasma membrane|chloride transport|integral component of membrane|ion transmembrane transport|post-translational protein modification|cellular protein metabolic process
ANOS1	2.42523314646075	0.490071401957362	4.36039489096415	8.89746855978247	3.15339492981699	0.226471222102712	1	0	0.00604704	0.0183483	0.0342002	GeneID:3730,Genbank:NM_000216.3,HGNC:HGNC:6211,MIM:300836	anosmin 1	GO:0004867,GO:0005201,GO:0005576,GO:0005578,GO:0005615,GO:0005886,GO:0006928,GO:0006935,GO:0007155,GO:0007411,GO:0008201,GO:0008543	serine-type endopeptidase inhibitor activity|extracellular matrix structural constituent|extracellular region|proteinaceous extracellular matrix|extracellular space|plasma membrane|movement of cell or subcellular component|chemotaxis|cell adhesion|axon guidance|heparin binding|fibroblast growth factor receptor signaling pathway
ANP32A	3723.49656946202	3973.78927889516	3473.20386002889	0.874028192303783	-0.194248279416767	0.151598255010558	1	53.7951	53.9691	46.7361	48.6668	GeneID:8125,Genbank:NM_006305.3,HGNC:HGNC:13233,MIM:600832	acidic nuclear phosphoprotein 32 family member A	GO:0003723,GO:0005634,GO:0005654,GO:0005737,GO:0005783,GO:0006351,GO:0006355,GO:0006913,GO:0035556,GO:0042393,GO:0042981,GO:0043488,GO:0048471	RNA binding|nucleus|nucleoplasm|cytoplasm|endoplasmic reticulum|transcription, DNA-templated|regulation of transcription, DNA-templated|nucleocytoplasmic transport|intracellular signal transduction|histone binding|regulation of apoptotic process|regulation of mRNA stability|perinuclear region of cytoplasm
ANP32B	3610.52827461681	3802.55753086246	3418.49901837116	0.898999946910942	-0.153607064343772	0.253041062322667	1	59.8054	62.2754	55.3209	55.8619	GeneID:10541,Genbank:NM_006401.2,HGNC:HGNC:16677	acidic nuclear phosphoprotein 32 family member B	GO:0001944,GO:0005634,GO:0005737,GO:0006334,GO:0006919,GO:0021591,GO:0042393,GO:0043486,GO:0045596,GO:0046827,GO:0048839,GO:0060021,GO:0070062,GO:0070063	vasculature development|nucleus|cytoplasm|nucleosome assembly|activation of cysteine-type endopeptidase activity involved in apoptotic process|ventricular system development|histone binding|histone exchange|negative regulation of cell differentiation|positive regulation of protein export from nucleus|inner ear development|palate development|extracellular exosome|RNA polymerase binding
ANP32C	15.4147778698147	20.1693627194059	10.6601930202236	0.52853395362695	-0.919931939919387	0.219263875545744	1	0	0	0	0	GeneID:23520,Genbank:NM_012403.1,HGNC:HGNC:16675,MIM:606877	acidic nuclear phosphoprotein 32 family member C	GO:0005634,GO:0006913,GO:0042393,GO:0042981	nucleus|nucleocytoplasmic transport|histone binding|regulation of apoptotic process
ANP32E	1886.22112786884	2094.03136952705	1678.41088621063	0.801521367174984	-0.319187114237426	0.180085622639183	1	21.4268	17.6689	18.0091	14.0149	GeneID:81611,Genbank:NM_001136478.3,HGNC:HGNC:16673,MIM:609611	acidic nuclear phosphoprotein 32 family member E	GO:0000812,GO:0005634,GO:0006334,GO:0006913,GO:0016569,GO:0019212,GO:0031410,GO:0042393,GO:0042981,GO:0043486	Swr1 complex|nucleus|nucleosome assembly|nucleocytoplasmic transport|covalent chromatin modification|phosphatase inhibitor activity|cytoplasmic vesicle|histone binding|regulation of apoptotic process|histone exchange
ANPEP	44.521331676536	38.6381885146228	50.4044748384492	1.30452479208163	0.383524362379471	0.395550881697434	1	0.26079	0.340139	0.418677	0.286568	GeneID:290,Genbank:XM_011521473.1,HGNC:HGNC:500,MIM:151530	alanyl aminopeptidase, membrane	GO:0001525,GO:0001618,GO:0004177,GO:0004872,GO:0005615,GO:0005765,GO:0005793,GO:0005886,GO:0007165,GO:0007267,GO:0008217,GO:0008237,GO:0008270,GO:0009897,GO:0016021,GO:0030154,GO:0030667,GO:0042277,GO:0043171,GO:0043312,GO:0070006,GO:0070062	angiogenesis|virus receptor activity|aminopeptidase activity|receptor activity|extracellular space|lysosomal membrane|endoplasmic reticulum-Golgi intermediate compartment|plasma membrane|signal transduction|cell-cell signaling|regulation of blood pressure|metallopeptidase activity|zinc ion binding|external side of plasma membrane|integral component of membrane|cell differentiation|secretory granu…	hsa00480,hsa04614,hsa04640	Glutathione metabolism|Renin-angiotensin system|Hematopoietic cell lineage
ANTXR1	1848.12351032948	1702.30200158315	1993.94501907582	1.1713227248875	0.228138624471321	0.143692142028771	1	4.91272	4.60817	6.32821	4.92377	GeneID:84168,Genbank:NM_032208.2,HGNC:HGNC:21014,MIM:606410	anthrax toxin receptor 1	GO:0001568,GO:0004888,GO:0005518,GO:0005886,GO:0009897,GO:0009986,GO:0010008,GO:0016021,GO:0022414,GO:0031258,GO:0031527,GO:0031532,GO:0034446,GO:0046872,GO:0051015,GO:0070062,GO:1901202,GO:1905050	blood vessel development|transmembrane signaling receptor activity|collagen binding|plasma membrane|external side of plasma membrane|cell surface|endosome membrane|integral component of membrane|reproductive process|lamellipodium membrane|filopodium membrane|actin cytoskeleton reorganization|substrate adhesion-dependent cell spreading|metal ion binding|actin filament binding|extracellular exosome…	hsa04621	NOD-like receptor signaling pathway
ANTXR2	428.492653679581	435.789801847096	421.195505512067	0.96651069787964	-0.0491423938088548	0.836087444328348	1	1.76538	1.76633	2.09333	1.49017	GeneID:118429,Genbank:NM_001286780.1,HGNC:HGNC:21732,MIM:608041	anthrax toxin receptor 2	GO:0004872,GO:0005576,GO:0005789,GO:0005886,GO:0009897,GO:0010008,GO:0016021,GO:0022414,GO:0046872,GO:1901998	receptor activity|extracellular region|endoplasmic reticulum membrane|plasma membrane|external side of plasma membrane|endosome membrane|integral component of membrane|reproductive process|metal ion binding|toxin transport	hsa04621	NOD-like receptor signaling pathway
ANXA1	7810.54072628228	7662.78248067075	7958.29897189381	1.03856516767486	0.0545917449563728	0.66370707753558	1	134.551	131.399	146.879	131.198	GeneID:301,Genbank:NM_000700.2,HGNC:HGNC:533,MIM:151690	annexin A1
ANXA10	3.82937978354524	5.23689794236822	2.42186162472226	0.46246110796405	-1.11259605186743	0.541693294658059	1	0.147773	0.0560642	0	0.105174	GeneID:11199,Genbank:XM_011531571.2,HGNC:HGNC:534,MIM:608008	annexin A10	GO:0005509,GO:0005544,GO:0005739	calcium ion binding|calcium-dependent phospholipid binding|mitochondrion
ANXA11	4123.4682994877	4026.4220750059	4220.51452396951	1.0482046952227	0.0679204763660211	0.625972346189484	1	19.6787	20.6875	21.1452	21.4482	GeneID:311,Genbank:XM_011539736.3,HGNC:HGNC:535,MIM:602572	annexin A11	GO:0003723,GO:0005509,GO:0005544,GO:0005635,GO:0005654,GO:0005737,GO:0005819,GO:0005829,GO:0006909,GO:0008429,GO:0016020,GO:0023026,GO:0030496,GO:0032506,GO:0042470,GO:0042581,GO:0042582,GO:0044548,GO:0045335,GO:0048306,GO:0051592,GO:0070062	RNA binding|calcium ion binding|calcium-dependent phospholipid binding|nuclear envelope|nucleoplasm|cytoplasm|spindle|cytosol|phagocytosis|phosphatidylethanolamine binding|membrane|MHC class II protein complex binding|midbody|cytokinetic process|melanosome|specific granule|azurophil granule|S100 protein binding|phagocytic vesicle|calcium-dependent protein binding|response to calcium ion|extracell…
ANXA13	8.50208744207548	9.253521707397	7.75065317675395	0.837589560151818	-0.255684634484763	0.85702071966805	1	0.142185	0.108643	0.0449457	0.146409	GeneID:312,Genbank:NM_004306.3,HGNC:HGNC:536,MIM:602573	annexin A13	GO:0001786,GO:0005509,GO:0005544,GO:0005615,GO:0005654,GO:0005886,GO:0016323,GO:0016324,GO:0030154,GO:0042997,GO:0042998,GO:0045121,GO:0070062,GO:0070382,GO:1901611	phosphatidylserine binding|calcium ion binding|calcium-dependent phospholipid binding|extracellular space|nucleoplasm|plasma membrane|basolateral plasma membrane|apical plasma membrane|cell differentiation|negative regulation of Golgi to plasma membrane protein transport|positive regulation of Golgi to plasma membrane protein transport|membrane raft|extracellular exosome|exocytic vesicle|phosphat…
ANXA2	83006.0970137035	88842.0326335235	77170.1613938836	0.868622194994267	-0.203199277947429	0.10985415435637	1	542.703	568.684	462.831	513.912	GeneID:302,Genbank:NM_004039.2,HGNC:HGNC:537,MIM:151740	annexin A2
ANXA2R	67.0620657486722	61.4500133425553	72.6741181547892	1.18265422905061	0.242028336611143	0.650570737027206	1	2.85323	3.21738	2.57255	4.73687	GeneID:389289,Genbank:NM_001014279.2,HGNC:HGNC:33463,MIM:611296	annexin A2 receptor	GO:0004872	receptor activity
ANXA3	0.729669017539152	0.490071401957362	0.969266633120943	1.97780696700452	0.983901626635446	1	1	0	0.0225786	0.0229722	0.0212662	GeneID:306,Genbank:NM_005139.2,HGNC:HGNC:541,MIM:106490	annexin A3	GO:0005509,GO:0005544,GO:0005737,GO:0005829,GO:0005886,GO:0006909,GO:0010595,GO:0016020,GO:0019834,GO:0021766,GO:0030424,GO:0030425,GO:0030670,GO:0031100,GO:0042581,GO:0042742,GO:0043025,GO:0043312,GO:0045766,GO:0048306,GO:0051054,GO:0051091,GO:0051384,GO:0070062,GO:0070848	calcium ion binding|calcium-dependent phospholipid binding|cytoplasm|cytosol|plasma membrane|phagocytosis|positive regulation of endothelial cell migration|membrane|phospholipase A2 inhibitor activity|hippocampus development|axon|dendrite|phagocytic vesicle membrane|animal organ regeneration|specific granule|defense response to bacterium|neuronal cell body|neutrophil degranulation|positive regula…
ANXA4	933.847926850052	847.125076871863	1020.57077682824	1.20474627028733	0.268729334718651	0.0791650503247998	0.945390555851746	3.43582	3.21263	3.95805	4.26686	GeneID:307,Genbank:NM_001320698.1,HGNC:HGNC:542,MIM:106491	annexin A4	GO:0004859,GO:0005509,GO:0005544,GO:0005634,GO:0005737,GO:0005886,GO:0006357,GO:0007165,GO:0007219,GO:0009986,GO:0012506,GO:0030855,GO:0031965,GO:0032088,GO:0042802,GO:0043066,GO:0048306,GO:0048471,GO:0051059,GO:0070062,GO:2000483	phospholipase inhibitor activity|calcium ion binding|calcium-dependent phospholipid binding|nucleus|cytoplasm|plasma membrane|regulation of transcription from RNA polymerase II promoter|signal transduction|Notch signaling pathway|cell surface|vesicle membrane|epithelial cell differentiation|nuclear membrane|negative regulation of NF-kappaB transcription factor activity|identical protein binding|n…
ANXA5	14281.3068870818	13675.2950996118	14887.3186745518	1.08862869620813	0.122511971059444	0.34367086537564	1	141.35	149.553	159.167	163.976	GeneID:308,Genbank:NM_001154.3,HGNC:HGNC:543,MIM:131230	annexin A5	GO:0002576,GO:0004859,GO:0005509,GO:0005543,GO:0005544,GO:0005576,GO:0005622,GO:0005737,GO:0005829,GO:0005925,GO:0007165,GO:0007596,GO:0009897,GO:0010033,GO:0016020,GO:0043066,GO:0050819,GO:0070062,GO:0072563	platelet degranulation|phospholipase inhibitor activity|calcium ion binding|phospholipid binding|calcium-dependent phospholipid binding|extracellular region|intracellular|cytoplasm|cytosol|focal adhesion|signal transduction|blood coagulation|external side of plasma membrane|response to organic substance|membrane|negative regulation of apoptotic process|negative regulation of coagulation|extracell…
ANXA6	2730.54534620382	2368.34791011019	3092.74278229745	1.30586505854773	0.385005823819844	0.0053349371654025	0.285941071095182	19.5475	20.6472	25.9945	27.6621	GeneID:309,Genbank:NM_001155.4,HGNC:HGNC:544,MIM:114070	annexin A6	GO:0005509,GO:0005525,GO:0005544,GO:0005739,GO:0005765,GO:0005925,GO:0006816,GO:0006937,GO:0008289,GO:0015276,GO:0015485,GO:0016020,GO:0031902,GO:0034220,GO:0042470,GO:0042803,GO:0048306,GO:0048471,GO:0051260,GO:0051560,GO:0070062,GO:0097190	calcium ion binding|GTP binding|calcium-dependent phospholipid binding|mitochondrion|lysosomal membrane|focal adhesion|calcium ion transport|regulation of muscle contraction|lipid binding|ligand-gated ion channel activity|cholesterol binding|membrane|late endosome membrane|ion transmembrane transport|melanosome|protein homodimerization activity|calcium-dependent protein binding|perinuclear region…
ANXA7	3469.08823021745	3197.26187586877	3740.91458456612	1.17003696594281	0.226554110782962	0.0924574602265957	0.987199121992771	27.3946	27.9566	34.9263	31.6122	GeneID:310,Genbank:NM_001320879.1,HGNC:HGNC:545,MIM:186360	annexin A7	GO:0003723,GO:0005178,GO:0005509,GO:0005544,GO:0005634,GO:0005635,GO:0005789,GO:0005829,GO:0005886,GO:0006874,GO:0006914,GO:0007599,GO:0008283,GO:0008360,GO:0009651,GO:0009992,GO:0010629,GO:0014070,GO:0016020,GO:0030855,GO:0035176,GO:0048306,GO:0051592,GO:0061025,GO:0070062	RNA binding|integrin binding|calcium ion binding|calcium-dependent phospholipid binding|nucleus|nuclear envelope|endoplasmic reticulum membrane|cytosol|plasma membrane|cellular calcium ion homeostasis|autophagy|hemostasis|cell proliferation|regulation of cell shape|response to salt stress|cellular water homeostasis|negative regulation of gene expression|response to organic cyclic compound|membran…
ANXA8	6.60018342807664	11.2618335899114	1.93853326624189	0.172133005763686	-2.53840434041397	0.0427914526282893	0.771788181638154	0.0584516	0.0435032	0.0182509	0.00852487	GeneID:653145,Genbank:XM_006717951.3,HGNC:HGNC:546,MIM:602396	annexin A8	GO:0005509,GO:0005544,GO:0005546,GO:0005547,GO:0005829,GO:0005886,GO:0007032,GO:0007596,GO:0016197,GO:0031902,GO:0043325,GO:0051015,GO:1900004,GO:1900138	calcium ion binding|calcium-dependent phospholipid binding|phosphatidylinositol-4,5-bisphosphate binding|phosphatidylinositol-3,4,5-trisphosphate binding|cytosol|plasma membrane|endosome organization|blood coagulation|endosomal transport|late endosome membrane|phosphatidylinositol-3,4-bisphosphate binding|actin filament binding|negative regulation of serine-type endopeptidase activity|negative re…
ANXA9	25.4468261229048	24.7338928161849	26.1597594296247	1.05764828949638	0.080859953201169	0.971900202256083	1	0.197543	0.351959	0.167107	0.29649	GeneID:8416,Genbank:NM_003568.2,HGNC:HGNC:547,MIM:603319	annexin A9	GO:0001786,GO:0005509,GO:0005543,GO:0005544,GO:0005829,GO:0009986,GO:0015464,GO:0042803,GO:0070062,GO:0098609	phosphatidylserine binding|calcium ion binding|phospholipid binding|calcium-dependent phospholipid binding|cytosol|cell surface|acetylcholine receptor activity|protein homodimerization activity|extracellular exosome|cell-cell adhesion
AOAH	0.487569852272266	0.490071401957362	0.48506830258717	0.989791080748215	-0.0148040531050533	1	1	0	0	0.0030002	0	GeneID:313,Genbank:XM_017012102.2,HGNC:HGNC:548,MIM:102593	acyloxyacyl hydrolase	GO:0003824,GO:0004465,GO:0005576,GO:0006629,GO:0006954,GO:0031410,GO:0050528	catalytic activity|lipoprotein lipase activity|extracellular region|lipid metabolic process|inflammatory response|cytoplasmic vesicle|acyloxyacyl hydrolase activity
AOC2	43.4346221790577	43.2409362309789	43.6283081271366	1.00895845302906	0.0128667682569323	1	1	0.449553	0.751474	0.857107	0.392949	GeneID:314,Genbank:NM_009590.3,HGNC:HGNC:549,MIM:602268	amine oxidase, copper containing 2			hsa00260,hsa00350,hsa00360,hsa00410	Glycine, serine and threonine metabolism|Tyrosine metabolism|Phenylalanine metabolism|beta-Alanine metabolism
AOC3	8.474484529918	7.73528122683997	9.21368783299604	1.19112512690893	0.252324975325381	0.877004086671928	1	0.0666783	0.0592024	0.124801	0.025052	GeneID:8639,Genbank:XM_011525419.2,HGNC:HGNC:550,MIM:603735	amine oxidase, copper containing 3			hsa00260,hsa00350,hsa00360,hsa00410	Glycine, serine and threonine metabolism|Tyrosine metabolism|Phenylalanine metabolism|beta-Alanine metabolism
AOX1	33.4546120552995	35.3997937996611	31.5094303109379	0.890102086166377	-0.167957286044398	0.757243614917566	1	0.242087	0.220252	0.274878	0.134364	GeneID:316,Genbank:XM_011511062.1,HGNC:HGNC:553,MIM:602841	aldehyde oxidase 1	GO:0004031,GO:0005506,GO:0005829,GO:0009055,GO:0009115,GO:0016614,GO:0016903,GO:0017144,GO:0042802,GO:0042803,GO:0042816,GO:0043546,GO:0050660,GO:0051287,GO:0051537,GO:0055114,GO:0070062,GO:0102797,GO:0102798	aldehyde oxidase activity|iron ion binding|cytosol|electron transfer activity|xanthine catabolic process|oxidoreductase activity, acting on CH-OH group of donors|oxidoreductase activity, acting on the aldehyde or oxo group of donors|drug metabolic process|identical protein binding|protein homodimerization activity|vitamin B6 metabolic process|molybdopterin cofactor binding|flavin adenine dinucleo…	hsa00280,hsa00350,hsa00380,hsa00750,hsa00760,hsa00830,hsa00982,hsa04630	Valine, leucine and isoleucine degradation|Tyrosine metabolism|Tryptophan metabolism|Vitamin B6 metabolism|Nicotinate and nicotinamide metabolism|Retinol metabolism|Drug metabolism - cytochrome P450|Jak-STAT signaling pathway
AP1AR	268.080532977255	286.071135224132	250.089930730378	0.874222876538861	-0.193926964032892	0.362465454204688	1	1.71997	1.61891	1.73752	1.33903	GeneID:55435,Genbank:NM_018569.5,HGNC:HGNC:28808,MIM:610851	adaptor related protein complex 1 associated regulatory protein	GO:0001920,GO:0005768,GO:0005769,GO:0005770,GO:0005794,GO:0005829,GO:0015031,GO:0019894,GO:0030133,GO:0034315,GO:0034613,GO:0035650,GO:0048203,GO:1900025,GO:2000146	negative regulation of receptor recycling|endosome|early endosome|late endosome|Golgi apparatus|cytosol|protein transport|kinesin binding|transport vesicle|regulation of Arp2/3 complex-mediated actin nucleation|cellular protein localization|AP-1 adaptor complex binding|vesicle targeting, trans-Golgi to endosome|negative regulation of substrate adhesion-dependent cell spreading|negative regulation…
AP1B1	4150.14497225576	3839.81276606633	4460.47717844519	1.1616392387316	0.216162091717121	0.108932179177934	1	28.1718	28.4879	35.0746	33.5125	GeneID:162,Genbank:NM_001166019.1,HGNC:HGNC:554,MIM:600157	adaptor related protein complex 1 beta 1 subunit	GO:0000139,GO:0005215,GO:0005765,GO:0005794,GO:0005829,GO:0006886,GO:0007368,GO:0007507,GO:0016192,GO:0019886,GO:0019901,GO:0030131,GO:0030276,GO:0030659,GO:0030665,GO:0032588,GO:0043231,GO:0050690	Golgi membrane|transporter activity|lysosomal membrane|Golgi apparatus|cytosol|intracellular protein transport|determination of left/right symmetry|heart development|vesicle-mediated transport|antigen processing and presentation of exogenous peptide antigen via MHC class II|protein kinase binding|clathrin adaptor complex|clathrin binding|cytoplasmic vesicle membrane|clathrin-coated vesicle membra…	hsa04142,hsa05170	Lysosome|Human immunodeficiency virus 1 infection
AP1G1	2072.00900543822	2081.70620024153	2062.3118106349	0.990683416514598	-0.0135039924641666	0.95071651951431	1	11.7788	11.4817	13.292	9.996	GeneID:164,Genbank:NM_001128.5,HGNC:HGNC:555,MIM:603533	adaptor related protein complex 1 gamma 1 subunit	GO:0000139,GO:0005215,GO:0005737,GO:0005765,GO:0005794,GO:0005829,GO:0006886,GO:0008565,GO:0016020,GO:0017137,GO:0019886,GO:0019894,GO:0030119,GO:0030131,GO:0030136,GO:0030659,GO:0030665,GO:0030742,GO:0032438,GO:0032588,GO:0035646,GO:0043231,GO:0043323,GO:0045954,GO:0050690,GO:0055037,GO:0090160	Golgi membrane|transporter activity|cytoplasm|lysosomal membrane|Golgi apparatus|cytosol|intracellular protein transport|protein transporter activity|membrane|Rab GTPase binding|antigen processing and presentation of exogenous peptide antigen via MHC class II|kinesin binding|AP-type membrane coat adaptor complex|clathrin adaptor complex|clathrin-coated vesicle|cytoplasmic vesicle membrane|clathri…	hsa04142,hsa05170	Lysosome|Human immunodeficiency virus 1 infection
AP1G2	623.642208407202	683.205165248099	564.079251566306	0.8256366904976	-0.276421010726524	0.0921294296685288	0.985009977016794	2.54134	2.70542	1.90891	2.00016	GeneID:8906,Genbank:NM_001282474.1,HGNC:HGNC:556,MIM:603534	adaptor related protein complex 1 gamma 2 subunit	GO:0000139,GO:0005794,GO:0005798,GO:0006886,GO:0008565,GO:0010008,GO:0016020,GO:0016032,GO:0016192,GO:0030121,GO:0030133	Golgi membrane|Golgi apparatus|Golgi-associated vesicle|intracellular protein transport|protein transporter activity|endosome membrane|membrane|viral process|vesicle-mediated transport|AP-1 adaptor complex|transport vesicle	hsa04142,hsa05170	Lysosome|Human immunodeficiency virus 1 infection
AP1M1	3227.94398318457	3075.1529378914	3380.73502847774	1.09937134729822	0.136678784297803	0.323868913831375	1	46.8965	47.8867	53.7479	52.2808	GeneID:8907,Genbank:NM_001130524.1,HGNC:HGNC:13667,MIM:603535	adaptor related protein complex 1 mu 1 subunit	GO:0000139,GO:0005765,GO:0005829,GO:0005886,GO:0006886,GO:0016020,GO:0019886,GO:0030131,GO:0030659,GO:0030665,GO:0032438,GO:0032588,GO:0035579,GO:0035646,GO:0043312,GO:0050690,GO:0070062	Golgi membrane|lysosomal membrane|cytosol|plasma membrane|intracellular protein transport|membrane|antigen processing and presentation of exogenous peptide antigen via MHC class II|clathrin adaptor complex|cytoplasmic vesicle membrane|clathrin-coated vesicle membrane|melanosome organization|trans-Golgi network membrane|specific granule membrane|endosome to melanosome transport|neutrophil degranul…	hsa04142,hsa05170	Lysosome|Human immunodeficiency virus 1 infection
[truncated: 15,349 more rows]
