# Supplementary material for: YTHDC1-mediated VPS25 regulates cell cycle by targeting JAK-STAT signaling in human glioma cells
Source: Cancer Cell Int. 2021 Dec 4;21:645. doi: 10.1186/s12935-021-02304-0 (PMC8642909; doi:10.1186/s12935-021-02304-0)
Supplement: Supplementary file 8 — Additional file 8: Table S2. Top KEGG enrichment for the down-expressed mRNAs. [file 12935_2021_2304_MOESM8_ESM.xls]

id	term	ListHits	pval	Enrichment_score	Gene
path:hsa04668	TNF signaling pathway	5	6.10E-05	7.160079051	CSF2; EDN1; TRAF1; BIRC3; CCL2
path:hsa04630	Jak-STAT signaling pathway	6	6.30E-05	5.834138486	IL12A; CSF2; SOCS2; IL4R; IL11; PDGFB
path:hsa04060	Cytokine-cytokine receptor interaction	8	7.33E-05	4.315664086	TNFRSF9; IL12A; CSF2; TNFSF15; IL32; IL4R; CCL2; IL11
path:hsa05168	Herpes simplex infection	5	0.000966733	4.303872654	IL12A; TRAF1; CCL2; TAF4B; C3
path:hsa05200	Pathways in cancer	9	0.001341619	2.710699144	RASSF5; GNG4; IL12A; FZD6; TRAF1; BIRC3; IL4R; PMAIP1; PDGFB
path:hsa05418	Fluid shear stress and atherosclerosis	4	0.001598948	4.632992327	EDN1; CDH5; CCL2; PDGFB
path:hsa05323	Rheumatoid arthritis	3	0.002064883	5.494944388	CSF2; CCL2; IL11
path:hsa04640	Hematopoietic cell lineage	3	0.00285779	5.027289547	CSF2; IL4R; IL11
path:hsa05142	Chagas disease (American trypanosomiasis)	3	0.00370474	4.678863539	IL12A; CCL2; C3
path:hsa04670	Leukocyte transendothelial migration	3	0.00535714	4.219332298	RASSF5; CLDN4; CDH5
path:hsa05167	Kaposi sarcoma-associated herpesvirus infection	4	0.006169876	3.387564282	GNG4; CSF2; C3; PDGFB
path:hsa04210	Apoptosis	3	0.010268842	3.500483092	TRAF1; BIRC3; PMAIP1
path:hsa04014	Ras signaling pathway	4	0.015173771	2.715892054	RASSF5; GNG4; RASGRF1; PDGFB
path:hsa04530	Tight junction	3	0.022202127	2.779795396	CLDN4; NEDD4; PARD6B
path:hsa04360	Axon guidance	3	0.024393522	2.700372671	SEMA3F; SEMA7A; PARD6B
path:hsa05152	Tuberculosis	3	0.024393522	2.700372671	IL12A; LSP1; C3
path:hsa05202	Transcriptional misregulation in cancer	3	0.029161094	2.55440658	CSF2; TRAF1; BIRC3
path:hsa05016	Huntington disease	3	0.030176925	2.527086724	TFAM; TAF4B; TGM2
path:hsa04510	Focal adhesion	3	0.036713811	2.374699585	BIRC3; RASGRF1; PDGFB
path:hsa05203	Viral carcinogenesis	3	0.03729295	2.362826087	TRAF1; PMAIP1; C3
